# Supplementary material for: S-Phenyl 4-meth­oxy­benzothio­ate
Source: Acta Crystallogr Sect E Struct Rep Online. 2012 Mar 17;68(Pt 4):o1074–5. doi: 10.1107/S1600536812005454 (PMC3344030; doi:10.1107/S1600536812005454)
Supplement: Supplementary file 2 [file e-68-o1074-Isup2.hkl]

# 
# h,k,l, Fc-squared, Fo-squared, sigma(Fo-squared) and status flag 
# 
data_I
_shelx_title ' alaa2 in P2(1)2(1)2(1)  (RT)' 
_shelx_refln_list_code          4 
_shelx_F_calc_maximum      125.82 
_exptl_crystal_F_000       512.00 
_reflns_d_resolution_high  0.8236 
 
loop_ 
 _symmetry_equiv_pos_as_xyz 
 'x, y, z' 
 '-x+1/2, -y, z+1/2' 
 '-x, y+1/2, -z+1/2' 
 'x+1/2, -y+1/2, -z' 
 
_cell_length_a     5.4478 
_cell_length_b     8.2149 
_cell_length_c    27.3841 
_cell_angle_alpha  90.000 
_cell_angle_beta   90.000 
_cell_angle_gamma  90.000 
 
_shelx_F_squared_multiplier     1.000 
 
loop_ 
 _refln_index_h 
 _refln_index_k 
 _refln_index_l 
 _refln_F_squared_calc 
 _refln_F_squared_meas 
 _refln_F_squared_sigma 
 _refln_observed_status 
   2   0   0      315.57      271.68      9.53 o 
   1   1   0        1.31        4.61      4.01 o 
   2   1   0      831.72      779.21     15.81 o 
   3   1   0       72.45       66.26      4.98 o 
   5   1   0        0.01        0.35      1.56 o 
   0   2   0      137.93      103.44      3.12 o 
   1   2   0     3656.78     3730.69     40.30 o 
   2   2   0     3912.36     4406.70    121.27 o 
   3   2   0       20.03       14.65      3.55 o 
   4   2   0      100.57       95.69      6.27 o 
   5   2   0        0.99        0.46      1.50 o 
   1   3   0      682.23      661.98     10.35 o 
   2   3   0       17.22       16.85      2.83 o 
   3   3   0        6.53        5.82      5.04 o 
   4   3   0       27.40       22.76      2.95 o 
   5   3   0        8.76        9.37      1.03 o 
   6   3   0        6.67        9.89      2.79 o 
   0   4   0      175.79      195.20      5.87 o 
   1   4   0      240.99      261.65      7.32 o 
   2   4   0      421.64      407.34     13.96 o 
   3   4   0       21.08       16.24      8.07 o 
   4   4   0       66.57       78.66      4.36 o 
   5   4   0        0.06       -0.04      0.74 o 
   6   4   0        2.79        1.97      1.18 o 
   1   5   0       90.57       84.58      4.15 o 
   2   5   0      352.52      451.25     33.86 o 
   3   5   0      433.26      458.03      8.76 o 
   4   5   0        9.46        8.86      1.14 o 
   5   5   0        4.40        4.93      0.89 o 
   1   6   0       16.03        6.06     20.94 o 
   2   6   0       38.99       46.44      3.36 o 
   3   6   0        0.01       -0.35      1.05 o 
   4   6   0       40.18       54.36      6.96 o 
   5   6   0        0.01        0.01      0.60 o 
   1   7   0       84.25      163.32     27.67 o 
   2   7   0        0.11        1.60      8.52 o 
   3   7   0       76.34       83.80      9.43 o 
   4   7   0       19.23       20.81      4.01 o 
   0   8   0       30.06       40.88     29.46 o 
   1   8   0        6.60       11.09     22.42 o 
   2   8   0        5.51        7.47     16.60 o 
   3   8   0        1.56        1.29      1.16 o 
   1   9   0       18.47       20.61      8.66 o 
   2   9   0        4.14        0.16     11.96 o 
   2   0   1      205.34      189.14      6.72 o 
   3   0   1        0.10        0.00      3.30 o 
   4   0   1        2.46        0.63      5.35 o 
   5   0   1        1.14        0.79      2.12 o 
  -5   1   1      256.09      291.64      7.80 o 
  -3   1   1       16.39       15.83      2.87 o 
  -2   1   1     1096.35     1072.22     29.87 o 
  -1   1   1    15830.72    17062.30    318.90 o 
   0   1   1      774.46      698.95      8.26 o 
   1   1   1    15360.25    16530.09    394.33 o 
   2   1   1      978.45      988.73     21.88 o 
   3   1   1       15.15       14.64      2.85 o 
   4   1   1       44.67       40.83      8.67 o 
   5   1   1      244.83      284.97      8.11 o 
  -5   2   1        5.35        5.38      1.64 o 
  -4   2   1       55.98       54.45      4.54 o 
  -3   2   1       62.60       64.95      5.84 o 
  -2   2   1       60.89       60.51      4.32 o 
  -1   2   1     5547.12     5894.76     62.59 o 
   0   2   1     5127.74     5155.51    101.46 o 
   1   2   1     5539.91     5827.63     86.16 o 
   2   2   1       69.01       62.88      4.33 o 
   3   2   1       68.35       66.91      5.29 o 
   4   2   1       52.27       50.48      4.34 o 
   5   2   1        4.80        5.26      1.60 o 
   6   2   1        1.05       -0.08      2.20 o 
  -6   3   1        3.67        1.97      2.12 o 
  -5   3   1       29.99       35.39      3.73 o 
  -4   3   1      130.71      125.43      9.14 o 
  -3   3   1      231.14      222.80     11.30 o 
  -2   3   1      217.22      228.00     13.63 o 
  -1   3   1     2037.77     2027.14     28.09 o 
   0   3   1      691.85      618.23      8.97 o 
   1   3   1     2136.09     2115.20     26.48 o 
   2   3   1      192.82      199.95      8.99 o 
   3   3   1      221.78      233.04     16.71 o 
   4   3   1      144.88      132.41      2.89 o 
   5   3   1       30.10       33.17      3.17 o 
   6   3   1        3.64        1.80      2.02 o 
  -6   4   1        4.86        1.18      1.89 o 
  -5   4   1        2.83        1.37      0.82 o 
  -4   4   1       17.28       20.39      2.10 o 
  -3   4   1       77.34       46.97     13.03 o 
  -2   4   1     1285.99     1337.13     29.65 o 
  -1   4   1      682.05      717.39     13.38 o 
   0   4   1        3.19        4.08      1.05 o 
   1   4   1      622.53      645.17     12.63 o 
   2   4   1     1267.25     1380.53     35.05 o 
   3   4   1       79.21       39.56     12.55 o 
   4   4   1       18.88       22.29      1.97 o 
   5   4   1        3.57        1.79      0.82 o 
   6   4   1        4.83        2.03      1.36 o 
  -5   5   1       19.88       25.13      3.97 o 
  -4   5   1       22.97       27.64      1.52 o 
  -3   5   1      158.87      168.82      5.09 o 
  -2   5   1      115.00      128.70     22.39 o 
  -1   5   1      142.84      140.41      4.68 o 
   0   5   1      215.89      258.74      5.39 o 
   1   5   1      156.59      157.39      5.39 o 
   2   5   1      108.21      122.96     20.72 o 
   3   5   1      157.48      164.05      5.50 o 
   4   5   1       26.19       30.42      2.34 o 
   5   5   1       20.81       25.24      3.54 o 
  -5   6   1        8.21        4.41      1.01 o 
  -4   6   1       44.33       50.31      6.83 o 
  -3   6   1       40.59       43.58      5.61 o 
  -2   6   1      170.77      189.45      5.91 o 
  -1   6   1      125.39       49.61     22.47 o 
   1   6   1      134.58       91.20     42.04 o 
   2   6   1      169.23      186.00      6.57 o 
   3   6   1       38.84       43.65      4.73 o 
   4   6   1       42.13       49.61      6.45 o 
   5   6   1        7.94        3.78      1.00 o 
  -4   7   1        1.08        1.96      1.41 o 
  -3   7   1        4.83        5.67      2.13 o 
  -2   7   1       24.72       35.07     13.58 o 
  -1   7   1       68.99       83.63     26.67 o 
   0   7   1        1.44       -0.06     14.69 o 
   1   7   1       64.87       81.50     23.26 o 
   2   7   1       26.62       36.13     10.55 o 
   3   7   1        4.45        5.35      2.02 o 
   4   7   1        0.89        0.95      1.38 o 
  -3   8   1       11.73       10.04      3.66 o 
  -2   8   1       24.07       14.80     21.73 o 
  -1   8   1       33.35       60.26     24.58 o 
   0   8   1       29.09       78.06     24.56 o 
   1   8   1       36.42       93.95     26.12 o 
   2   8   1       22.62       21.49     21.57 o 
   3   8   1       11.53        7.55      2.48 o 
  -2   9   1        0.30       -1.97     12.43 o 
  -1   9   1        4.50        1.10     14.87 o 
   0   9   1        2.92       -0.40     12.09 o 
   1   9   1        4.60        3.10      4.21 o 
   2   9   1        0.30       -0.79     12.66 o 
   0   0   2      818.26      739.90     10.91 o 
   1   0   2     5677.05     5440.97    146.41 o 
   2   0   2      513.61      496.38     15.25 o 
   3   0   2      516.63      481.24     15.32 o 
   4   0   2       44.73       47.69      8.83 o 
   5   0   2      154.66      186.70      6.02 o 
  -5   1   2       35.69       35.06      3.15 o 
  -3   1   2       16.12       16.30      4.49 o 
  -2   1   2      165.69      167.34      9.56 o 
  -1   1   2     1474.60     1354.81     34.56 o 
   0   1   2      572.52      549.08      7.06 o 
   1   1   2     1463.18     1342.28     16.76 o 
   2   1   2      180.39      186.76      5.34 o 
   3   1   2       16.92       19.56      2.93 o 
   4   1   2       44.30       40.43      8.67 o 
   5   1   2       35.15       40.27      3.94 o 
  -5   2   2       29.82       25.05      4.86 o 
  -4   2   2       64.86       61.08      4.90 o 
  -2   2   2      158.55      152.46      5.95 o 
  -1   2   2     7552.12     8038.26    117.26 o 
   0   2   2    11470.33    12183.27    512.42 o 
   1   2   2     7272.80     7888.90    136.59 o 
   2   2   2      151.12      148.88      4.98 o 
   3   2   2      232.26      256.21      8.38 o 
   4   2   2       61.69       61.65      3.93 o 
   5   2   2       35.64       39.57      3.67 o 
   6   2   2        5.00        7.20      2.01 o 
  -6   3   2       16.76        9.84      2.28 o 
  -5   3   2        5.87        5.98      1.10 o 
  -4   3   2       37.31       36.90      3.67 o 
  -3   3   2      442.47      486.05     24.70 o 
  -2   3   2     1575.44     1732.94     56.04 o 
  -1   3   2      812.94      794.71     12.48 o 
   0   3   2      230.37      223.37      5.51 o 
   1   3   2      819.93      784.18     13.04 o 
   2   3   2     1488.30     1608.99     46.18 o 
   3   3   2      435.39      469.87     16.49 o 
   4   3   2       32.23       32.74      1.66 o 
   5   3   2        6.25        6.81      0.95 o 
   6   3   2       15.69       11.25      2.87 o 
  -6   4   2        3.05        0.55      1.97 o 
  -5   4   2        8.67       11.39      1.90 o 
  -4   4   2       10.08       11.24      1.18 o 
  -3   4   2      273.23      230.27     23.55 o 
  -2   4   2      245.29      220.60      6.83 o 
  -1   4   2      237.36      228.92      5.42 o 
   0   4   2        8.97       11.64      1.55 o 
   1   4   2      194.76      189.20      4.80 o 
   2   4   2      235.66      211.69      7.36 o 
   3   4   2      280.74      253.14     62.23 o 
   4   4   2        8.54        9.22      1.11 o 
   5   4   2       10.03       11.79      1.61 o 
   6   4   2        3.14        1.76      1.36 o 
  -5   5   2       10.02       12.88      2.47 o 
  -4   5   2       36.15       38.50      2.28 o 
  -3   5   2       83.33       84.70      8.91 o 
  -2   5   2       34.12       33.48     16.15 o 
  -1   5   2      227.38      241.96      6.68 o 
   0   5   2      395.07      404.46      7.77 o 
   1   5   2      222.88      234.17      9.08 o 
   3   5   2       77.35       77.18      4.70 o 
   4   5   2       39.98       40.66      3.03 o 
   5   5   2       10.22       13.85      2.20 o 
  -5   6   2        6.31        2.58      0.99 o 
  -4   6   2        1.81        2.61      0.91 o 
  -3   6   2        3.14        3.11      1.17 o 
  -2   6   2       10.00        7.58      1.73 o 
  -1   6   2       56.04       22.08     20.58 o 
   1   6   2       53.88       81.72     21.82 o 
   2   6   2        9.48        4.41      3.66 o 
   3   6   2        4.77        5.01      1.28 o 
   4   6   2        1.64        1.80      0.81 o 
   5   6   2        5.88        1.91      0.98 o 
  -4   7   2       15.28       11.53      2.81 o 
  -3   7   2       32.72       38.82      5.48 o 
  -2   7   2       75.64       91.03     43.49 o 
  -1   7   2        0.82       -1.42     19.51 o 
   0   7   2       10.94       25.40     16.29 o 
   1   7   2        0.76        0.35     14.88 o 
   2   7   2       79.24      102.64      8.85 o 
   3   7   2       29.58       32.16      2.57 o 
   4   7   2       14.75       12.91      2.14 o 
  -3   8   2        2.59        5.53      3.38 o 
  -2   8   2        0.86        0.47     16.91 o 
  -1   8   2        1.93        2.91     19.74 o 
   0   8   2       28.72       36.13     18.70 o 
   1   8   2        2.30        3.62     14.58 o 
   2   8   2        0.91        0.63     15.18 o 
   3   8   2        2.57        5.71      2.18 o 
  -2   9   2        9.35        0.94     12.20 o 
  -1   9   2        2.77       -0.87     14.71 o 
   0   9   2       11.53        7.17     13.07 o 
   1   9   2        2.70        3.59      4.14 o 
   2   9   2        9.85        2.28     13.14 o 
   1   0   3        4.15        2.94      0.47 o 
   2   0   3      304.31      319.70     12.17 o 
   3   0   3       35.09       29.71      6.07 o 
   4   0   3        4.28        3.70      5.59 o 
   5   0   3       19.62       23.93      2.99 o 
  -5   1   3       72.65       76.94      3.79 o 
  -3   1   3      660.74      709.06     23.75 o 
  -2   1   3      128.77      120.75      6.59 o 
  -1   1   3     1190.19     1055.25     12.89 o 
   0   1   3     2357.93     2264.11     29.54 o 
   1   1   3     1019.66      907.66     12.37 o 
   2   1   3      110.64      108.44      4.06 o 
   3   1   3      621.74      702.35     19.49 o 
   4   1   3      153.98      162.01     10.50 o 
   5   1   3       63.97       71.70      9.82 o 
  -5   2   3       25.69       23.60      4.61 o 
  -4   2   3      211.47      189.58      3.71 o 
  -2   2   3      651.42      657.52     13.46 o 
  -1   2   3     1406.05     1348.72     14.44 o 
   0   2   3     2697.07     2738.32     34.52 o 
   1   2   3     1377.32     1327.40     16.36 o 
   2   2   3      622.99      633.65     20.88 o 
   3   2   3        3.62        4.08      2.86 o 
   4   2   3      215.69      193.60      4.17 o 
   5   2   3       24.26       25.09      4.53 o 
   6   2   3        4.79        6.71      1.15 o 
  -6   3   3        0.60        0.00      0.91 o 
  -5   3   3       19.66       20.13      3.27 o 
  -4   3   3       52.89       55.60      2.58 o 
  -2   3   3      635.29      635.03     25.73 o 
  -1   3   3      294.59      292.46      5.61 o 
   0   3   3      220.42      206.59      3.66 o 
   1   3   3      262.98      266.77      7.06 o 
   2   3   3      578.85      600.89     17.01 o 
   3   3   3       21.63       18.27      6.69 o 
   4   3   3       55.33       59.76      2.78 o 
   5   3   3       23.46       24.48      2.72 o 
   6   3   3        0.63        0.71      0.91 o 
  -6   4   3        5.40        0.79      1.97 o 
  -5   4   3        8.38        9.43      1.66 o 
  -4   4   3       31.50       34.33      3.44 o 
  -3   4   3      109.19      105.18     21.82 o 
  -2   4   3      609.92      639.54     28.44 o 
  -1   4   3     1083.94     1082.57     16.91 o 
   0   4   3        2.40        1.23      1.00 o 
   1   4   3     1068.45     1099.52     19.27 o 
   2   4   3      621.87      647.81     19.69 o 
   3   4   3      101.14      148.04     21.50 o 
   4   4   3       28.93       33.11      1.75 o 
   5   4   3        9.72        9.79      1.29 o 
   6   4   3        5.58        1.26      1.97 o 
  -5   5   3        5.04        6.87      1.39 o 
  -4   5   3       11.96       12.57      1.24 o 
  -3   5   3       94.03       96.24      8.53 o 
  -2   5   3       85.55      111.05     22.43 o 
  -1   5   3       99.18      102.49      5.65 o 
   0   5   3       19.20       20.96      1.76 o 
   1   5   3      106.36      105.54      6.64 o 
   3   5   3      106.81      110.30      5.87 o 
   4   5   3       11.65       10.98      1.19 o 
   5   5   3        5.78        6.61      0.97 o 
  -5   6   3        2.21        1.98      0.70 o 
  -4   6   3       14.94       18.02      2.47 o 
  -3   6   3       69.16       83.85      7.29 o 
  -2   6   3       50.82       60.57     10.46 o 
  -1   6   3       15.87        3.62     19.76 o 
   0   6   3      271.84      194.15     22.71 o 
   1   6   3       12.46       19.69     17.78 o 
   2   6   3       42.08       51.71      4.65 o 
   3   6   3       67.05       79.12      5.92 o 
   4   6   3       15.43       19.95      2.44 o 
   5   6   3        2.34        1.44      0.69 o 
  -4   7   3        7.11        6.82      1.33 o 
  -3   7   3        7.18        8.23      2.60 o 
  -2   7   3        7.58       10.70      9.42 o 
  -1   7   3       24.77       21.10     25.83 o 
   0   7   3        5.09       14.22     15.22 o 
   1   7   3       23.25       49.33     21.86 o 
   2   7   3        7.34       15.55      2.25 o 
   3   7   3        6.30        5.64      2.03 o 
   4   7   3        7.32        5.66      1.49 o 
  -3   8   3        3.10        5.62      3.27 o 
  -2   8   3        3.24        3.70     17.62 o 
  -1   8   3       18.59       13.15     21.10 o 
   0   8   3       30.57       61.16     26.28 o 
   1   8   3       20.82       41.88     18.04 o 
   2   8   3        4.06        8.42     15.18 o 
   3   8   3        3.19        2.34      2.37 o 
  -2   9   3        1.56       -2.52     12.11 o 
  -1   9   3        3.85        0.87     14.40 o 
   0   9   3        0.01        0.51     12.18 o 
   1   9   3        3.97        2.22      3.86 o 
   2   9   3        1.54        3.22     14.08 o 
   0   0   4       78.04       52.58      1.76 o 
   1   0   4       10.47       11.15      0.69 o 
   2   0   4      116.22      104.77      5.40 o 
   3   0   4       32.14       30.97      4.57 o 
   4   0   4      192.82      193.87     16.35 o 
   5   0   4       21.31       27.47      3.15 o 
  -2   1   4       18.53       17.72      2.36 o 
  -1   1   4      652.13      562.50      6.36 o 
   0   1   4      244.64      207.04      3.72 o 
   1   1   4      672.37      589.42      6.69 o 
   2   1   4       21.01       22.14      2.86 o 
   3   1   4      241.04      277.83     11.19 o 
   4   1   4        8.36       11.08      5.31 o 
   5   1   4        6.77        7.77      1.74 o 
  -5   2   4       45.53       45.93      2.56 o 
  -4   2   4      110.38      105.78      7.36 o 
  -2   2   4     2719.86     2923.50     81.50 o 
  -1   2   4      665.70      614.59      8.00 o 
   0   2   4      782.67      695.93      9.88 o 
   1   2   4      707.52      645.93      9.40 o 
   2   2   4     2676.90     2875.65     55.50 o 
   3   2   4      149.02      167.74      8.87 o 
   4   2   4      117.82      113.81      2.84 o 
   5   2   4       42.81       49.67      4.02 o 
   6   2   4        3.34        2.26      1.09 o 
  -6   3   4        1.93        1.30      0.92 o 
  -5   3   4       18.72       20.11      3.37 o 
  -4   3   4      310.47      330.72      5.28 o 
  -2   3   4      160.00      166.46      6.75 o 
  -1   3   4     1433.66     1491.90     20.82 o 
   0   3   4        2.31        1.52      0.71 o 
   1   3   4     1334.96     1421.53     23.31 o 
   2   3   4      154.16      162.70      5.87 o 
   3   3   4      316.26      344.59     22.06 o 
   4   3   4      305.39      338.47      4.72 o 
   5   3   4       16.43       18.72      2.28 o 
   6   3   4        1.90        1.63      0.86 o 
  -6   4   4        2.87        0.16      1.97 o 
  -5   4   4        6.98        8.88      1.44 o 
  -4   4   4       19.28       16.37      1.31 o 
  -3   4   4       53.63       43.52      3.61 o 
  -2   4   4      394.86      408.56     13.50 o 
  -1   4   4       54.87       59.85      2.75 o 
   0   4   4     1283.03     1338.99     17.97 o 
   1   4   4       62.40       61.74      4.48 o 
   2   4   4      381.28      400.15     14.49 o 
   3   4   4       48.55       38.19      8.11 o 
   4   4   4       23.72       20.29      1.33 o 
   5   4   4        6.91        9.20      1.29 o 
   6   4   4        2.86        1.81      1.97 o 
  -5   5   4       11.86       13.97      2.78 o 
  -4   5   4        3.65        3.85      0.97 o 
  -3   5   4      143.14      140.19      6.12 o 
  -2   5   4       55.89       47.71     18.45 o 
  -1   5   4      105.48      105.34      6.11 o 
   0   5   4      123.21      113.42      4.65 o 
   1   5   4      127.19      132.26      6.92 o 
   3   5   4      123.46      125.78      6.42 o 
   4   5   4        5.04        6.22      1.05 o 
   5   5   4       13.16       13.40      2.29 o 
  -5   6   4        3.43        1.31      0.96 o 
  -4   6   4       16.12       21.17      2.66 o 
  -3   6   4       17.00       20.09      1.87 o 
  -2   6   4       41.57       39.02      8.06 o 
  -1   6   4        2.68       -2.05     16.75 o 
   0   6   4        6.27        1.10     18.25 o 
   1   6   4        2.87        8.17      2.22 o 
   2   6   4       43.84       44.82      3.36 o 
   3   6   4       15.81       17.52      2.08 o 
   4   6   4       16.08       21.57      2.59 o 
   5   6   4        3.66        2.80      0.73 o 
  -4   7   4        1.18        0.26      0.80 o 
  -3   7   4       23.35       24.75      4.57 o 
  -2   7   4       18.75       20.59     15.66 o 
  -1   7   4       57.42       24.45     22.32 o 
   0   7   4        9.57        6.05     15.14 o 
   1   7   4       57.97      104.43     18.78 o 
   2   7   4       17.59       28.12      2.50 o 
   3   7   4       28.85       30.38      2.01 o 
   4   7   4        1.11       -0.15      0.82 o 
  -3   8   4        1.73        2.32      3.09 o 
  -2   8   4        1.46       -0.79     16.67 o 
  -1   8   4        4.71        0.71     18.88 o 
   0   8   4        8.04       13.47     14.89 o 
   1   8   4        4.82        3.92     13.58 o 
   2   8   4        1.37       -1.18     15.10 o 
   3   8   4        1.72        2.86      1.21 o 
  -2   9   4        3.86        0.00     12.11 o 
  -1   9   4        3.87       -0.63     14.32 o 
   0   9   4        0.06        0.70      5.58 o 
   1   9   4        4.64        4.26      3.80 o 
   2   9   4        3.51        0.87     13.22 o 
   1   0   5      195.96      168.87      3.42 o 
   3   0   5       41.57       45.43      5.32 o 
   4   0   5        1.13        0.48      4.68 o 
   5   0   5       12.10       12.20      6.77 o 
  -4   1   5       71.05       79.55     11.21 o 
  -2   1   5     1336.71     1373.25     38.93 o 
  -1   1   5     1707.55     1595.95     19.82 o 
   0   1   5        3.13        3.50      0.90 o 
   1   1   5     1576.42     1501.00     29.16 o 
   2   1   5     1358.86     1383.89     27.47 o 
   3   1   5      978.35     1146.55     28.21 o 
   4   1   5       80.75       89.93      5.95 o 
   5   1   5       20.61       25.24      3.74 o 
   6   1   5        2.04        2.67      1.18 o 
  -5   2   5       56.23       52.42      2.67 o 
  -4   2   5        3.90        3.40      1.77 o 
  -2   2   5      364.50      403.80     12.57 o 
  -1   2   5      620.40      576.13      7.66 o 
   0   2   5        5.39        3.93      0.74 o 
   1   2   5      665.13      614.67      8.83 o 
   2   2   5      357.29      398.61     12.21 o 
   3   2   5        8.70        9.97      3.38 o 
   4   2   5        4.87        4.66      1.62 o 
   5   2   5       56.07       58.19      4.06 o 
   6   2   5        1.75        2.20      1.46 o 
  -6   3   5        1.26        2.12      1.02 o 
  -5   3   5        0.48        1.50      1.06 o 
  -4   3   5      150.80      154.92      3.66 o 
  -2   3   5      241.65      251.41     11.25 o 
  -1   3   5      200.43      182.02      3.80 o 
   0   3   5      998.78      884.23     12.38 o 
   1   3   5      179.72      161.80      4.80 o 
   2   3   5      289.41      300.82      8.48 o 
   3   3   5       42.37       44.22      5.99 o 
   4   3   5      135.13      143.60      2.75 o 
   5   3   5        0.49        0.28      0.81 o 
   6   3   5        1.48        2.38      0.90 o 
  -5   4   5        0.21       -0.04      0.85 o 
  -4   4   5      106.67      114.71      4.25 o 
  -3   4   5      137.21      140.20      3.35 o 
  -2   4   5      164.67      146.16      9.52 o 
  -1   4   5      863.89      863.16     13.35 o 
   0   4   5      392.89      444.53      7.62 o 
   1   4   5      878.03      876.82     33.58 o 
   2   4   5      163.68      154.38      6.22 o 
   3   4   5      134.83      137.86     11.64 o 
   4   4   5      102.65      112.96      2.47 o 
   5   4   5        0.19        0.45      0.67 o 
  -5   5   5        3.90        3.60      0.84 o 
  -4   5   5       11.10       14.57      1.39 o 
  -3   5   5      103.94      115.55      7.02 o 
  -2   5   5       37.64       31.33     14.30 o 
  -1   5   5       63.27       64.90      4.69 o 
   0   5   5      289.12      294.97      6.63 o 
   1   5   5       64.40       69.16      4.48 o 
   3   5   5       97.11      109.85      7.51 o 
   4   5   5       13.22       16.34      1.23 o 
   5   5   5        3.47        3.08      0.76 o 
  -5   6   5        7.00        1.81      1.08 o 
  -4   6   5       11.20        9.82      1.18 o 
  -3   6   5        5.94        6.31      1.21 o 
  -2   6   5      150.33      175.77     13.47 o 
   0   6   5      129.19       64.90     32.77 o 
   1   6   5      103.53      118.26      5.65 o 
   2   6   5      145.65      178.58      8.00 o 
   3   6   5        8.03        7.64      1.34 o 
   4   6   5       13.57       12.95      1.54 o 
   5   6   5        6.80        1.98      0.98 o 
  -4   7   5        2.30        1.36      1.28 o 
  -3   7   5       33.11       29.46      8.23 o 
  -2   7   5       17.42       26.25     17.55 o 
  -1   7   5        6.35        5.74     18.09 o 
   0   7   5        3.92       12.60     14.84 o 
   1   7   5        5.60       14.34     15.80 o 
   2   7   5       18.86       31.90      2.97 o 
   3   7   5       34.08       34.68      2.92 o 
   4   7   5        2.63        3.62      1.01 o 
  -3   8   5        4.91        4.08      3.10 o 
  -2   8   5       11.57        0.31     17.08 o 
  -1   8   5       14.13        8.58     21.17 o 
   0   8   5        9.71       17.49     16.70 o 
   1   8   5       12.05       18.61      7.15 o 
   2   8   5       13.71       12.67     17.86 o 
   3   8   5        3.54        2.54      1.11 o 
  -2   9   5        2.38       -1.81     12.82 o 
  -1   9   5        0.89        0.96      6.87 o 
   0   9   5        1.78        2.01      5.46 o 
   1   9   5        0.91        0.52      3.25 o 
   2   9   5        2.38       -0.16     13.06 o 
   0   0   6     2146.41     1999.19     47.44 o 
   1   0   6     3091.30     3020.99     41.03 o 
   2   0   6     1921.62     2224.17     57.00 o 
   3   0   6     1598.39     1807.32     90.95 o 
   4   0   6      101.59       95.78      4.40 o 
   5   0   6        0.40        0.79      2.34 o 
  -5   1   6        0.67       -0.63      7.86 o 
  -4   1   6       59.07       61.65      9.47 o 
  -2   1   6       40.44       48.35      4.26 o 
  -1   1   6       88.42       84.27      2.09 o 
   0   1   6      430.68      383.01      6.24 o 
   1   1   6       86.43       83.32      2.11 o 
   2   1   6       35.22       45.25      4.22 o 
   3   1   6       63.77       65.89      5.93 o 
   4   1   6       57.85       60.78      2.34 o 
   5   1   6        0.80        0.42      1.59 o 
   6   1   6        1.63        0.55      1.02 o 
  -5   2   6       38.58       40.58      2.42 o 
  -4   2   6       48.97       60.37      2.65 o 
  -2   2   6      393.59      392.84     12.42 o 
  -1   2   6     2171.68     2100.65     27.39 o 
   0   2   6      238.58      204.48      3.76 o 
   1   2   6     2290.64     2240.77     28.96 o 
   2   2   6      414.22      404.87      7.78 o 
   3   2   6      164.04      172.86      7.03 o 
   4   2   6       43.27       55.02      2.16 o 
   5   2   6       37.00       42.00      4.69 o 
   6   2   6        0.93        1.38      0.93 o 
  -6   3   6        0.19       -0.08      0.94 o 
  -5   3   6       14.07       14.85      2.48 o 
  -4   3   6      127.66      138.56      3.38 o 
  -2   3   6      212.16      217.87     10.43 o 
  -1   3   6       49.13       41.98      1.99 o 
   0   3   6       56.85       47.26      2.21 o 
   1   3   6       57.04       46.69      3.62 o 
   2   3   6      237.28      242.53     10.22 o 
   3   3   6        6.70        6.53      5.66 o 
   4   3   6      133.96      149.69      2.98 o 
   5   3   6       13.10       12.83      1.58 o 
   6   3   6        0.31        0.96      0.86 o 
  -5   4   6        0.18        1.51      0.89 o 
  -4   4   6       11.38       16.23      1.41 o 
  -3   4   6      185.38      170.68      7.61 o 
  -2   4   6      185.74      183.71     12.71 o 
  -1   4   6      483.70      495.17     10.20 o 
   0   4   6        0.12        0.18      1.08 o 
   1   4   6      490.57      496.20     13.66 o 
   2   4   6      192.28      188.72     10.28 o 
   3   4   6      183.12      174.58      7.05 o 
   4   4   6        9.93       13.18      1.20 o 
   5   4   6        0.31        1.23      0.74 o 
  -5   5   6        2.13        3.04      0.80 o 
  -4   5   6       10.68       13.60      1.33 o 
  -3   5   6      177.50      185.73      6.12 o 
  -2   5   6       16.83       13.34      9.30 o 
  -1   5   6        1.62        1.84      2.25 o 
   0   5   6      553.56      533.43     11.83 o 
   1   5   6        3.29        2.87      2.54 o 
   2   5   6       18.66        5.98     19.68 o 
   3   5   6      171.20      189.25      8.13 o 
   4   5   6        7.61        9.10      1.09 o 
   5   5   6        1.52        1.55      0.70 o 
  -5   6   6        0.74        0.49      0.63 o 
  -4   6   6       12.92       13.77      1.68 o 
  -3   6   6        6.50        4.80      1.16 o 
  -2   6   6       63.09       69.64     15.05 o 
  -1   6   6       75.51       74.88     47.60 o 
   0   6   6        8.89        1.89     17.23 o 
   1   6   6       73.56       69.80      6.03 o 
   2   6   6       59.86       72.56      3.63 o 
   3   6   6        7.95        6.91      1.33 o 
   4   6   6       13.08       15.41      2.15 o 
   5   6   6        0.85        1.16      0.72 o 
  -4   7   6       13.61        7.54      2.35 o 
  -3   7   6       40.82       34.16      9.38 o 
  -2   7   6       10.99       15.38     10.62 o 
  -1   7   6       41.27        2.68     20.88 o 
   0   7   6       46.03       49.49     20.00 o 
   1   7   6       37.15       65.50     20.47 o 
   2   7   6        7.83       14.17      2.28 o 
   3   7   6       44.59       42.32      3.38 o 
   4   7   6       12.73        9.23      2.25 o 
  -3   8   6        0.40       -0.80      3.24 o 
  -2   8   6        8.54       -1.02     17.15 o 
  -1   8   6        9.23        4.17     19.36 o 
   0   8   6        1.54        2.83     18.56 o 
   1   8   6        9.77        9.31      5.75 o 
   2   8   6        8.58       11.49     19.83 o 
   3   8   6        0.46        0.88      1.16 o 
  -2   9   6       11.04        0.00     12.99 o 
  -1   9   6        0.32        0.73      6.58 o 
   0   9   6        4.59        5.82      5.52 o 
   1   9   6        0.53       -0.78     11.50 o 
   2   9   6       10.87        2.75     13.46 o 
   1   0   7        0.78        1.17      0.43 o 
   2   0   7      116.48      116.02      7.85 o 
   3   0   7       24.36       21.29      4.15 o 
   4   0   7        3.12        1.75      1.41 o 
   5   0   7        9.26        1.42      5.81 o 
  -5   1   7       22.47        4.41      8.27 o 
  -4   1   7       47.40       47.88     10.63 o 
  -1   1   7      455.28      381.87      6.06 o 
   0   1   7       79.70       59.53      1.68 o 
   1   1   7      488.64      399.66      6.24 o 
   2   1   7      349.45      358.89     11.51 o 
   3   1   7      477.41      568.52     16.05 o 
   4   1   7       43.46       44.93      2.35 o 
   5   1   7       20.35       32.00      7.39 o 
   6   1   7        0.17       -0.39      1.01 o 
  -5   2   7        2.72        2.00      1.52 o 
  -4   2   7        6.29        5.77      1.75 o 
  -2   2   7       59.35       52.74      3.63 o 
  -1   2   7      570.23      557.82      9.28 o 
   0   2   7     1197.36     1090.30     14.67 o 
   1   2   7      560.75      551.09      8.62 o 
   2   2   7       48.47       42.83      3.34 o 
   3   2   7      152.22      158.33      7.57 o 
   4   2   7        6.67        7.21      1.04 o 
   5   2   7        3.28        2.70      1.00 o 
   6   2   7        0.45        0.83      0.86 o 
  -5   3   7        4.43        7.34      1.42 o 
  -4   3   7       35.18       35.95      4.45 o 
  -3   3   7       88.50       60.75     13.75 o 
  -2   3   7      214.40      229.31      8.60 o 
  -1   3   7      245.20      208.09      6.66 o 
   0   3   7       95.72       93.59      3.16 o 
   1   3   7      284.07      242.03      6.29 o 
   2   3   7      216.35      231.31      7.84 o 
   3   3   7       81.63      102.58     16.74 o 
   4   3   7       36.23       38.53      1.63 o 
   5   3   7        6.19        6.90      1.02 o 
   6   3   7        2.92       -0.16      6.29 o 
  -5   4   7       13.34       13.73      3.27 o 
  -4   4   7       48.93       55.38      3.60 o 
  -3   4   7        3.20        3.47      1.05 o 
  -2   4   7      111.78      103.40      7.83 o 
  -1   4   7      172.55      173.72      5.72 o 
   0   4   7       24.90       22.95      2.21 o 
   1   4   7      176.54      174.78      5.78 o 
   2   4   7      129.85      127.25      6.50 o 
   3   4   7        4.73        4.90      1.10 o 
   4   4   7       46.71       51.61      1.79 o 
   5   4   7       11.81       11.46      1.27 o 
  -5   5   7        7.14        5.54      1.19 o 
  -4   5   7       15.59       16.77      1.74 o 
  -3   5   7       62.85       73.39      5.91 o 
  -2   5   7       23.82       23.46      6.08 o 
  -1   5   7       71.99       68.90      4.98 o 
   0   5   7      141.71      140.82      5.91 o 
   1   5   7       84.68       82.62      6.10 o 
   2   5   7       23.63       23.80      4.29 o 
   3   5   7       55.62       63.36      2.22 o 
   4   5   7       14.22       14.10      1.19 o 
   5   5   7        6.55        5.12      1.04 o 
  -5   6   7        4.94        1.73      1.08 o 
  -4   6   7        2.79        0.29      0.81 o 
  -3   6   7        5.57        7.16      1.27 o 
  -2   6   7      266.22      303.93     10.78 o 
  -1   6   7       22.34       13.92     10.66 o 
   0   6   7       52.69        9.38     18.06 o 
   1   6   7       20.38       21.93      3.38 o 
   2   6   7      262.49      315.56      7.73 o 
   3   6   7        4.11        5.24      1.32 o 
   4   6   7        2.11        0.78      0.72 o 
   5   6   7        4.61        0.92      1.09 o 
  -4   7   7        1.13        0.53      1.27 o 
  -3   7   7       11.82       12.34      2.91 o 
  -2   7   7       10.33       12.40      9.48 o 
  -1   7   7       24.76        3.23     19.37 o 
   0   7   7       12.39        6.14     18.41 o 
   1   7   7       22.48       38.15      7.43 o 
   2   7   7        9.64       15.97      2.41 o 
   3   7   7       13.06       13.76      2.69 o 
   4   7   7        1.01        0.93      0.85 o 
  -3   8   7       14.25        6.64      4.25 o 
  -2   8   7       14.68       -0.31     16.37 o 
  -1   8   7       21.03        2.83     18.97 o 
   0   8   7       23.71       37.32      9.61 o 
   1   8   7       19.62       29.15      6.39 o 
   2   8   7       13.37        7.00     12.37 o 
   3   8   7       14.60        4.88      3.15 o 
  -2   9   7        4.64        0.79     12.51 o 
  -1   9   7        7.57        4.81      6.49 o 
   0   9   7        0.31       -0.89      5.11 o 
   1   9   7        7.71        2.63     11.76 o 
   0   0   8     5968.11     6539.08    249.74 o 
   1   0   8      424.25      383.01      5.65 o 
   2   0   8     1045.53     1108.64     32.55 o 
   3   0   8      102.37      153.43     12.65 o 
   4   0   8        1.15        1.89      1.48 o 
   5   0   8        1.18        1.03      1.45 o 
   6   0   8        3.72        2.52      7.00 o 
  -5   1   8        1.13        0.59      2.57 o 
  -4   1   8       26.78       24.14      7.60 o 
  -1   1   8      360.39      318.61      6.40 o 
   0   1   8      119.29      106.48      2.10 o 
   1   1   8      375.43      321.35      5.03 o 
   2   1   8      139.76      140.02      4.05 o 
   3   1   8       69.62       71.97      7.05 o 
   4   1   8       25.43       25.92      2.23 o 
   5   1   8        1.17        1.67      1.06 o 
   6   1   8        1.64        1.06      0.93 o 
  -5   2   8        8.14        6.90      2.33 o 
  -4   2   8      114.22      121.41      3.44 o 
  -1   2   8       90.44       94.74      2.95 o 
   0   2   8      540.38      485.70      7.44 o 
   1   2   8       74.11       83.39      2.71 o 
   2   2   8      150.57      122.07      5.29 o 
   3   2   8       12.20        7.64      2.96 o 
   4   2   8      110.64      128.52      4.67 o 
   5   2   8        7.99        9.17      1.26 o 
   6   2   8        0.86        0.73      0.86 o 
  -5   3   8        0.98        2.09      1.03 o 
  -4   3   8        8.42       10.84      1.26 o 
  -3   3   8       25.47       22.13     11.26 o 
  -1   3   8      187.47      181.73      5.59 o 
   0   3   8        2.05        3.23      1.08 o 
   1   3   8      161.23      155.59      6.44 o 
   2   3   8        0.57        1.91      2.36 o 
   3   3   8       32.07       40.96     13.31 o 
   4   3   8        9.59       11.52      1.06 o 
   5   3   8        0.59        1.34      0.85 o 
   6   3   8        0.58        1.18      0.79 o 
  -5   4   8        7.71        6.49      1.08 o 
  -4   4   8        1.52        2.02      0.94 o 
  -3   4   8       55.31       57.28      5.00 o 
  -2   4   8       66.56       58.95      5.29 o 
  -1   4   8      124.61      120.03      4.28 o 
   0   4   8       34.41       24.30      1.83 o 
   1   4   8      116.75      120.01      5.05 o 
   2   4   8       73.34       73.35      5.28 o 
   3   4   8       53.78       57.32      1.97 o 
   4   4   8        0.72        0.60      0.81 o 
   5   4   8        6.66        4.31      0.81 o 
  -5   5   8        2.28        2.04      0.79 o 
  -4   5   8        6.56        7.15      1.15 o 
  -3   5   8       79.73       85.99      5.78 o 
  -2   5   8        2.64        4.62      1.53 o 
  -1   5   8       22.53       18.12      4.34 o 
   0   5   8        0.16        2.39      2.03 o 
   1   5   8       33.64       30.74      4.29 o 
   2   5   8        3.92        6.88      1.45 o 
   3   5   8       87.36       92.60      5.88 o 
   4   5   8        5.06        6.16      1.05 o 
   5   5   8        2.61        2.84      0.64 o 
  -5   6   8        1.32        0.52      1.07 o 
  -4   6   8        6.44        6.18      1.03 o 
  -3   6   8        6.54        4.59      1.20 o 
  -2   6   8       22.42       29.46      8.74 o 
  -1   6   8        0.76       20.45     23.44 o 
   0   6   8       15.54        0.87     79.41 o 
   1   6   8        0.59        0.03      1.79 o 
   2   6   8       22.15       34.18      2.16 o 
   3   6   8        5.44        4.75      1.39 o 
   4   6   8        7.13       11.28      1.23 o 
   5   6   8        1.14        0.71      0.77 o 
  -4   7   8        4.78        1.42      1.40 o 
  -3   7   8       37.56       40.86     11.63 o 
  -2   7   8       23.19       25.95     17.87 o 
  -1   7   8       26.92        0.55     18.35 o 
   0   7   8        1.84       -0.39     16.91 o 
   1   7   8       29.04       41.99      9.24 o 
   2   7   8       19.43       28.59      4.63 o 
   3   7   8       32.05       36.72      6.55 o 
   4   7   8        4.58        2.18      1.37 o 
  -3   8   8        0.09        0.08      3.30 o 
  -2   8   8        3.05        0.55     17.70 o 
  -1   8   8        6.06        0.94     17.31 o 
   0   8   8       15.90       24.61     11.69 o 
   1   8   8        5.91        4.58      5.29 o 
   2   8   8        3.33        1.18     12.00 o 
   3   8   8        0.07        1.02      2.91 o 
  -2   9   8        2.85       -0.47     12.90 o 
  -1   9   8       11.69        4.45      6.05 o 
   0   9   8        0.16       -0.16      4.71 o 
   1   9   8        9.79        1.08     11.47 o 
   1   0   9      339.29      304.92      5.18 o 
   2   0   9      122.06      114.95      8.17 o 
   3   0   9       20.52       20.08      5.91 o 
   4   0   9        6.79        8.03      1.34 o 
   5   0   9        3.69        4.69      2.18 o 
   6   0   9        0.22        0.08      6.76 o 
  -6   1   9        0.50        1.26      7.00 o 
  -5   1   9        0.22        0.52      1.69 o 
  -4   1   9        7.09        8.89      1.82 o 
  -3   1   9       31.51       46.56      7.96 o 
  -1   1   9      141.91      126.09      3.61 o 
   0   1   9       36.55       30.98      1.46 o 
   1   1   9      129.54      114.81      2.94 o 
   2   1   9      368.34      384.36      9.39 o 
   3   1   9       29.10       36.95      4.20 o 
   4   1   9       11.51       12.78      1.11 o 
   5   1   9        0.37       -0.21      1.10 o 
   6   1   9        0.81       -0.63      6.45 o 
  -5   2   9        0.93        0.31      1.57 o 
  -4   2   9        4.07        4.23      1.48 o 
  -1   2   9      447.00      436.77      9.19 o 
   0   2   9        4.36        2.49      1.05 o 
   1   2   9      473.75      454.49      7.36 o 
   2   2   9      164.25      174.93      6.73 o 
   3   2   9       17.68       17.14      3.77 o 
   4   2   9        4.43        5.24      1.02 o 
   5   2   9        1.03        1.76      0.97 o 
   6   2   9        1.43        2.13      0.94 o 
  -5   3   9        7.51        9.81      1.60 o 
  -4   3   9       23.75       28.55      1.76 o 
  -3   3   9       20.90       18.58     11.26 o 
  -1   3   9       22.20       22.22      2.49 o 
   0   3   9      157.95      112.31      3.44 o 
   1   3   9       18.61       17.39      2.60 o 
   2   3   9      174.40      163.57      6.60 o 
   3   3   9       23.77       28.98     12.52 o 
   4   3   9       28.55       32.13      1.53 o 
   5   3   9        7.02        8.06      1.02 o 
   6   3   9        0.26        0.79      0.79 o 
  -5   4   9        0.27        0.29      0.84 o 
  -4   4   9        0.59       -0.21      0.85 o 
  -3   4   9       16.89       16.65      1.49 o 
  -1   4   9       92.28       79.78      4.83 o 
   0   4   9      117.06      122.96      4.80 o 
   1   4   9       82.25       72.92      4.37 o 
   2   4   9        9.55        8.07      3.69 o 
   3   4   9       16.16       16.41      1.29 o 
   4   4   9        1.17        0.18      0.85 o 
   5   4   9        0.63        0.62      0.68 o 
  -5   5   9       16.59        9.82      1.52 o 
  -4   5   9       16.34       17.84      2.47 o 
  -3   5   9        5.95        6.51      1.21 o 
  -2   5   9       51.65       55.29      8.64 o 
  -1   5   9       97.71       79.74     13.99 o 
   0   5   9       60.16       55.72      5.53 o 
   1   5   9      102.01      104.70      7.75 o 
   2   5   9       43.60       49.03      3.66 o 
   3   5   9        4.94        6.78      1.20 o 
   4   5   9       14.37       14.73      1.30 o 
   5   5   9       17.08        7.77      1.56 o 
  -4   6   9        5.81        5.39      1.01 o 
  -3   6   9       24.36       28.42      3.01 o 
  -2   6   9       54.70       62.89     18.71 o 
  -1   6   9        0.72       -3.38     17.77 o 
   0   6   9       21.72        5.90    144.39 o 
   1   6   9        2.95        7.14      1.95 o 
   2   6   9       60.20       69.69      2.62 o 
   3   6   9       22.68       28.78      2.33 o 
   4   6   9        5.49        6.65      1.02 o 
  -4   7   9        1.37        0.04      1.40 o 
  -3   7   9        0.51       -0.77      3.41 o 
  -2   7   9       15.24       17.85     11.22 o 
  -1   7   9        3.38        2.67     18.80 o 
   0   7   9        5.82       10.70      8.24 o 
   1   7   9        3.25        3.54      5.69 o 
   2   7   9       14.56       24.92      4.30 o 
   3   7   9        0.63        1.86      1.13 o 
   4   7   9        1.13        0.76      0.81 o 
  -3   8   9        1.07        0.79      3.15 o 
  -2   8   9       13.83        1.10     17.87 o 
  -1   8   9       23.00        2.60     17.16 o 
   0   8   9        0.04        0.09      6.45 o 
   1   8   9       21.63       31.12      9.21 o 
   2   8   9       12.43        8.55     12.37 o 
   3   8   9        1.90        0.77      1.60 o 
  -2   9   9        2.55        2.05     13.53 o 
  -1   9   9        8.11        1.89      5.71 o 
   0   9   9        0.38        3.19      7.00 o 
   1   9   9        8.01       -0.24     15.50 o 
   2   9   9        2.58        1.42      2.52 o 
   0   0  10     1851.69     1642.47     63.29 o 
   1   0  10      158.50      140.99      3.64 o 
   2   0  10      442.80      442.51     11.60 o 
   3   0  10      253.66      237.41     14.82 o 
   4   0  10       90.81      101.65      3.02 o 
   5   0  10        7.73        8.13      2.27 o 
   6   0  10        3.04        1.55      4.52 o 
  -6   1  10        2.08       -0.14      4.63 o 
  -5   1  10        4.68        2.82      1.82 o 
  -4   1  10       15.33       15.56      1.42 o 
  -3   1  10        6.37        6.37      4.96 o 
  -2   1  10       69.33       63.63      3.10 o 
  -1   1  10       44.92       42.46      2.49 o 
   0   1  10      303.00      286.89      4.47 o 
   1   1  10       45.87       44.49      2.11 o 
   2   1  10       74.84       68.55      4.00 o 
   3   1  10        5.27        4.52      3.27 o 
   4   1  10       16.53       18.46      1.26 o 
   5   1  10        4.82        4.27      1.34 o 
   6   1  10        2.24        0.15      4.24 o 
  -6   2  10        1.35        0.23      4.31 o 
  -5   2  10        1.79        1.80      1.65 o 
  -4   2  10       47.84       48.73      5.72 o 
  -3   2  10        4.77        3.38      9.13 o 
  -1   2  10      784.99      794.48     18.93 o 
   0   2  10     1769.92     1822.90     28.22 o 
   1   2  10      805.76      795.47     13.13 o 
   2   2  10      234.03      205.68      6.27 o 
   3   2  10        1.14        0.66      4.07 o 
   4   2  10       47.20       53.98      2.14 o 
   5   2  10        2.48        1.79      0.97 o 
   6   2  10        1.05        0.87      6.21 o 
  -5   3  10        0.10        0.38      0.96 o 
  -4   3  10        3.16        2.86      1.10 o 
  -3   3  10       33.84       33.45      2.61 o 
  -1   3  10       96.55      102.74      4.27 o 
   0   3  10      315.08      305.92      6.83 o 
   1   3  10       98.13      101.96      5.72 o 
   2   3  10        0.51        0.38      2.77 o 
   3   3  10       35.55       37.84      2.63 o 
   4   3  10        3.98        4.52      0.97 o 
   5   3  10        0.26        0.49      0.76 o 
  -5   4  10        1.88        2.16      0.89 o 
  -4   4  10       14.80       13.58      1.37 o 
  -3   4  10       17.43       22.04      1.52 o 
  -1   4  10       81.78       76.80      4.44 o 
   0   4  10       86.12      104.25      5.33 o 
   1   4  10       83.63       79.66      4.50 o 
   3   4  10       18.60       23.56      1.36 o 
   4   4  10       12.43       10.76      1.16 o 
   5   4  10        2.33        2.81      0.66 o 
  -5   5  10        3.77        2.87      0.78 o 
  -4   5  10        0.44       -0.15      0.86 o 
  -3   5  10       19.27       18.18      2.05 o 
  -2   5  10        1.79        1.44      1.40 o 
   0   5  10       18.46       18.60      5.76 o 
   2   5  10        2.23        2.87      1.13 o 
   3   5  10       23.76       25.43      2.31 o 
   4   5  10        1.09        1.69      0.77 o 
   5   5  10        4.66        3.05      0.80 o 
  -4   6  10       10.29       13.73      2.18 o 
  -3   6  10        5.46        5.21      1.30 o 
  -2   6  10        7.24        7.47      9.06 o 
  -1   6  10       19.02        4.64     20.39 o 
   0   6  10      123.39        5.38     15.43 o 
   1   6  10       17.87       20.01      7.53 o 
   2   6  10        5.72        5.89      0.95 o 
   3   6  10        6.86        8.67      1.49 o 
   4   6  10       10.49       14.44      2.93 o 
  -4   7  10        2.55        1.00      1.39 o 
  -3   7  10       31.27       28.67      4.32 o 
  -2   7  10       26.13       -1.57     23.23 o 
  -1   7  10       26.31        3.39     18.35 o 
   0   7  10        0.94       -0.11      7.52 o 
   1   7  10       25.89       28.87      8.05 o 
   2   7  10       29.76       39.84      9.59 o 
   3   7  10       29.84       24.37      3.78 o 
   4   7  10        3.25        0.90      1.30 o 
  -3   8  10        1.87       -0.39      3.07 o 
  -2   8  10        0.20       -1.02     17.70 o 
  -1   8  10        5.38       -1.89     17.46 o 
   0   8  10        4.53        2.96      6.68 o 
   1   8  10        5.15        7.95      5.17 o 
   2   8  10        0.25        0.39     11.73 o 
   3   8  10        1.70        0.42      1.57 o 
  -1   9  10        3.89        3.09      5.49 o 
   0   9  10        0.48        0.46      4.48 o 
   1   9  10        3.94        0.24     14.55 o 
   2   9  10        0.64       -0.71      2.36 o 
   1   0  11       39.37       44.22      2.33 o 
   2   0  11      163.30      166.60      6.67 o 
   3   0  11        2.96        1.02      4.01 o 
   4   0  11        0.19        0.73      1.05 o 
   5   0  11        0.61        0.82      1.18 o 
   6   0  11        2.51       -0.29      4.16 o 
  -6   1  11        4.57        1.76      4.35 o 
  -5   1  11       18.85       22.48      5.29 o 
  -4   1  11        8.02        9.84      1.30 o 
  -3   1  11      174.14      180.36     14.68 o 
  -2   1  11      185.79      205.03      6.85 o 
  -1   1  11     1054.27     1018.75     17.97 o 
   0   1  11      801.74      771.14     10.98 o 
   1   1  11     1182.24     1126.55     19.07 o 
   2   1  11      190.85      214.75      7.10 o 
   3   1  11      180.07      184.49     11.77 o 
   4   1  11        8.73       12.17      1.09 o 
   5   1  11       17.76        7.83      6.12 o 
   6   1  11        4.60        1.25      4.02 o 
  -6   2  11        0.34        1.73      4.88 o 
  -5   2  11        1.56        1.17      1.59 o 
  -4   2  11       56.63       56.49      4.53 o 
  -3   2  11        3.28        2.27      4.56 o 
  -2   2  11      143.37      138.08      5.44 o 
  -1   2  11       67.45       60.78      3.24 o 
   0   2  11     1503.30     1472.61     24.26 o 
   1   2  11       68.59       62.37      2.96 o 
   2   2  11      138.48      134.13      6.50 o 
   3   2  11        3.31        1.39      4.23 o 
   4   2  11       59.31       63.43      1.95 o 
   5   2  11        1.96        1.70      1.05 o 
   6   2  11        0.43        0.00      4.40 o 
  -5   3  11       19.06       19.09      4.21 o 
  -4   3  11        7.24        7.88      1.20 o 
  -3   3  11      112.71      110.43      3.19 o 
  -1   3  11      640.33      651.50     15.31 o 
   0   3  11       90.39       77.07      3.45 o 
   1   3  11      572.72      593.56     11.85 o 
   2   3  11       68.91       63.06      5.74 o 
   3   3  11      114.48      113.20      4.29 o 
   4   3  11        8.04        7.77      1.02 o 
   5   3  11       16.90       16.52      2.12 o 
  -5   4  11        1.91        1.59      0.88 o 
  -4   4  11       10.25       11.43      1.31 o 
  -3   4  11       10.81       10.67      1.33 o 
  -2   4  11      258.01      343.94     31.70 o 
  -1   4  11       81.48       74.65      4.43 o 
   0   4  11      213.05      215.02      8.17 o 
   1   4  11       85.44       83.30      5.80 o 
   3   4  11       12.80       13.28      1.32 o 
   4   4  11        8.50       11.78      1.01 o 
   5   4  11        2.15        1.99      0.62 o 
  -5   5  11        4.48        2.31      1.09 o 
  -4   5  11        8.98        9.20      1.16 o 
  -3   5  11       42.81       52.49      5.01 o 
  -2   5  11       38.45       31.35      3.86 o 
   2   5  11       39.65       38.54      1.95 o 
   3   5  11       40.59       47.24      2.19 o 
   4   5  11        9.89        9.76      1.19 o 
   5   5  11        5.07        1.26      1.46 o 
  -4   6  11       11.29        8.96      1.27 o 
  -3   6  11       26.37       26.90      3.93 o 
  -2   6  11       36.14       40.56     27.02 o 
  -1   6  11        1.93        2.28     20.37 o 
   0   6  11        1.50        2.23      8.10 o 
   1   6  11        1.65        2.55      1.73 o 
   2   6  11       37.20       45.43      4.59 o 
   3   6  11       29.25       34.00      2.16 o 
   4   6  11       12.31       10.07      2.41 o 
  -4   7  11        1.54        0.94      1.53 o 
  -3   7  11        1.71        3.81      3.38 o 
  -2   7  11        2.07        1.97     24.23 o 
  -1   7  11       13.27        0.00     18.49 o 
   0   7  11        1.15        1.14      7.30 o 
   1   7  11       12.19       20.18      7.42 o 
   2   7  11        2.24        1.68      1.72 o 
   3   7  11        1.90        2.93      1.03 o 
   4   7  11        1.50        1.39      0.76 o 
  -3   8  11        2.62       -0.31      2.91 o 
  -2   8  11       14.20        0.16     17.71 o 
  -1   8  11       12.33        7.16      7.94 o 
   0   8  11       66.00       69.11     43.28 o 
   1   8  11       13.23       15.12      8.58 o 
   2   8  11       14.09        1.10     16.45 o 
   3   8  11        3.19        0.60      1.54 o 
  -1   9  11        5.77        0.29      5.00 o 
   0   9  11        5.35        2.67      3.87 o 
   1   9  11        5.62       -0.16     13.85 o 
   0   0  12     5104.30     5225.17    125.87 o 
   1   0  12     3668.15     3562.56     58.44 o 
   2   0  12      265.51      202.94      7.14 o 
   3   0  12      163.73      153.67     11.07 o 
   4   0  12       21.06       18.05      1.36 o 
   5   0  12       55.36       21.98      7.27 o 
   6   0  12        0.13       -0.53      3.98 o 
  -6   1  12        0.39        0.58      4.11 o 
  -5   1  12       17.03       15.85      2.65 o 
  -4   1  12        2.34        2.38      1.14 o 
  -3   1  12       37.71       39.62      6.79 o 
  -2   1  12       50.20       52.42      3.87 o 
  -1   1  12      268.24      246.49      6.68 o 
   0   1  12       30.49       29.49      1.98 o 
   1   1  12      279.18      259.41      6.00 o 
   2   1  12       50.02       48.75      2.86 o 
   3   1  12       36.73       34.52      6.13 o 
   4   1  12        2.27        2.24      0.96 o 
   5   1  12       17.63       15.73      3.29 o 
   6   1  12        0.32        0.44      3.79 o 
  -5   2  12       13.65       14.59      2.75 o 
  -4   2  12       37.42       47.52      3.81 o 
  -3   2  12      209.22      243.58     13.13 o 
  -2   2  12      472.11      501.10     13.43 o 
  -1   2  12     1155.98     1156.67     20.59 o 
   0   2  12       28.57       44.03      2.37 o 
   1   2  12     1160.03     1166.47     18.19 o 
   2   2  12      476.15      506.41     11.35 o 
   3   2  12      206.47      224.39      8.60 o 
   4   2  12       35.84       47.25      1.84 o 
   5   2  12       13.16        9.26      2.48 o 
   6   2  12        5.20        2.05      4.25 o 
  -5   3  12        4.20        3.43      1.01 o 
  -4   3  12        4.75        4.77      1.16 o 
  -3   3  12       43.32       49.37      2.32 o 
  -2   3  12       90.42      100.51      5.69 o 
  -1   3  12       57.63       53.18      5.15 o 
   0   3  12       53.46       55.34      4.79 o 
   1   3  12       51.15       47.58      3.46 o 
   2   3  12       92.95      100.94      9.08 o 
   3   3  12       49.98       56.23      1.78 o 
   4   3  12        4.52        4.57      1.00 o 
   5   3  12        3.49        2.71      0.82 o 
  -5   4  12        6.97        3.95      1.50 o 
  -4   4  12        8.13       13.53      1.38 o 
  -3   4  12       54.55       55.78      2.42 o 
  -2   4  12       42.47       41.25      4.65 o 
  -1   4  12       39.24       36.78      4.74 o 
   0   4  12      743.53      792.51     21.39 o 
   1   4  12       34.68       36.91      2.88 o 
   2   4  12       53.18       46.68     10.41 o 
   3   4  12       53.37       52.49      1.75 o 
   4   4  12        7.50       11.05      1.00 o 
   5   4  12        7.22        6.91      1.41 o 
  -5   5  12        0.46        0.72      0.67 o 
  -4   5  12       33.55       39.34      4.25 o 
  -3   5  12       33.70       38.54      5.13 o 
  -2   5  12       99.84      118.60     12.79 o 
  -1   5  12       20.72        0.63     21.73 o 
   0   5  12       60.30        1.18     16.01 o 
   1   5  12       19.63       17.69      5.77 o 
   2   5  12       96.01      113.55      3.96 o 
   3   5  12       31.68       34.53      1.69 o 
   4   5  12       34.14       40.72      4.23 o 
   5   5  12        0.33        0.57      0.60 o 
  -4   6  12        0.47        0.36      0.80 o 
  -3   6  12       13.18       13.48      2.59 o 
  -2   6  12       12.48       16.54     10.94 o 
  -1   6  12       36.76       -0.32     20.40 o 
   0   6  12        4.25        2.24      7.90 o 
   1   6  12       37.34       15.10     13.74 o 
   2   6  12       11.11       18.69      1.97 o 
   3   6  12       13.98       19.33      1.70 o 
   4   6  12        0.26        0.73      0.81 o 
  -4   7  12        8.33        1.18      8.03 o 
  -3   7  12        6.57        5.74      3.78 o 
  -2   7  12       30.19        2.91     24.26 o 
  -1   7  12       39.68        1.50     17.96 o 
   0   7  12       68.01       85.91     49.82 o 
   1   7  12       45.05       55.68     18.94 o 
   2   7  12       33.73       14.18     14.40 o 
   3   7  12        7.41        8.08      2.29 o 
   4   7  12        9.30        1.21      1.22 o 
  -3   8  12        1.70        0.24      2.83 o 
  -2   8  12        0.39       -0.63     17.77 o 
  -1   8  12        8.02        5.33      7.50 o 
   0   8  12        3.81       -0.46      5.63 o 
   1   8  12        7.78        1.34     15.18 o 
   2   8  12        0.29        0.33      2.94 o 
  -1   9  12        5.76        2.67      4.94 o 
   0   9  12        0.11       -0.52      1.33 o 
   1   9  12        4.77       -0.79     13.61 o 
   1   0  13       95.12       93.03      4.06 o 
   2   0  13       36.84       30.75      3.73 o 
   3   0  13        6.56        6.13      4.59 o 
   4   0  13        0.19        1.84      1.02 o 
   5   0  13        5.86        5.97      1.69 o 
   6   0  13        0.78        0.08      4.64 o 
  -6   1  13       12.12        5.35      4.72 o 
  -5   1  13       16.39       12.88      1.99 o 
  -4   1  13       54.69       64.45      3.24 o 
  -3   1  13        1.68        2.21      4.62 o 
  -2   1  13      392.90      370.37     10.41 o 
  -1   1  13      260.52      252.33      6.55 o 
   0   1  13     2063.49     1988.09     26.01 o 
   1   1  13      266.03      264.05      6.61 o 
   2   1  13      348.14      329.80      9.65 o 
   3   1  13        1.49        0.94      4.53 o 
   4   1  13       55.47       63.68      1.93 o 
   5   1  13       16.62       14.38      2.50 o 
   6   1  13       11.91        2.13      4.41 o 
  -5   2  13        7.44        8.32      1.37 o 
  -4   2  13       11.49       13.22      1.34 o 
  -3   2  13       15.02       12.63      1.32 o 
  -2   2  13       45.78       45.26      4.19 o 
  -1   2  13      548.59      513.57     14.97 o 
   0   2  13      493.19      506.51     13.05 o 
   1   2  13      554.01      525.09      9.38 o 
   2   2  13       45.50       50.45      4.03 o 
   3   2  13       16.05       14.61      1.16 o 
   4   2  13       12.76       15.58      1.25 o 
   5   2  13        6.83        6.96      1.82 o 
  -5   3  13        0.79        1.34      0.92 o 
  -4   3  13       70.40       81.60      4.96 o 
  -3   3  13       10.43       13.45      1.34 o 
  -2   3  13      343.79      334.93     13.60 o 
  -1   3  13      389.97      389.64     12.18 o 
   0   3  13      633.92      581.02     15.67 o 
   1   3  13      384.89      392.49      8.88 o 
   2   3  13      351.12      364.98     23.37 o 
   3   3  13       11.38       13.91      1.03 o 
   4   3  13       66.85       79.38      2.16 o 
   5   3  13        0.94        1.43      0.82 o 
  -5   4  13        9.65        5.28      1.50 o 
  -4   4  13        6.08        6.85      1.18 o 
  -3   4  13      128.26      149.60      4.33 o 
  -2   4  13       34.09       45.16      2.45 o 
  -1   4  13      103.88       93.37     14.94 o 
   0   4  13        7.88        5.32      3.41 o 
   1   4  13      101.88      111.95      6.42 o 
   2   4  13       33.22       44.96      2.61 o 
   3   4  13      126.91      143.99      2.85 o 
   4   4  13        5.35        5.94      0.93 o 
   5   4  13       10.50        3.54      1.21 o 
  -5   5  13        0.29       -0.07      0.63 o 
  -4   5  13       22.05       23.88      3.24 o 
  -3   5  13        3.67        3.98      1.19 o 
  -2   5  13       78.47       81.97      6.67 o 
  -1   5  13       15.69       19.84     10.07 o 
   0   5  13      113.65        0.16     15.03 o 
   1   5  13       16.63       18.46      4.70 o 
   2   5  13       82.12       85.01      2.68 o 
   3   5  13        3.67        3.05      1.20 o 
   4   5  13       23.57       30.43      2.93 o 
   5   5  13        0.21        0.46      0.72 o 
  -4   6  13        1.03        2.24      0.89 o 
  -3   6  13       60.60       88.37      3.95 o 
  -2   6  13        6.38       10.86     10.15 o 
   0   6  13       70.44       55.17     37.64 o 
   1   6  13      156.56      173.06     37.31 o 
   2   6  13        7.03        9.98      1.74 o 
   3   6  13       61.31       77.98      3.06 o 
   4   6  13        0.78        3.56      0.93 o 
  -3   7  13        0.31        1.26      3.22 o 
  -2   7  13        9.36        1.81     24.08 o 
  -1   7  13        6.42        3.93     19.67 o 
   0   7  13        0.03        0.50      6.77 o 
   1   7  13        6.26        7.20      5.72 o 
   2   7  13        9.81        2.05     14.01 o 
   3   7  13        0.31        0.47      0.92 o 
  -2   8  13        0.42        1.73     18.25 o 
  -1   8  13       14.63        9.76      7.99 o 
   0   8  13       49.76       48.94     32.72 o 
   1   8  13       12.14        0.24     15.27 o 
   2   8  13        0.23       -0.35      2.78 o 
  -1   9  13        2.54        0.06      4.20 o 
   0   9  13        5.77       -0.79     13.30 o 
   1   9  13        2.58        1.97     13.61 o 
   0   0  14     5239.49     5726.95    184.23 o 
   1   0  14      189.33      161.01      5.89 o 
   2   0  14       73.33       65.16      4.51 o 
   3   0  14       27.83       31.49      2.86 o 
   4   0  14      144.95      134.79      3.23 o 
   5   0  14       35.81       30.28      4.97 o 
  -5   1  14        1.49        2.03      1.59 o 
  -4   1  14        6.20        7.48      1.92 o 
  -3   1  14        4.81        4.98      1.58 o 
  -2   1  14       43.17       38.38      4.19 o 
  -1   1  14        3.85        2.92      1.70 o 
   0   1  14      162.63      158.89      3.62 o 
   1   1  14        3.76        3.01      1.43 o 
   2   1  14       46.20       36.25      3.19 o 
   3   1  14        4.52        4.66      1.07 o 
   4   1  14        6.95        7.53      1.18 o 
   5   1  14        1.58        0.97      2.11 o 
  -5   2  14        7.51        8.73      1.22 o 
  -4   2  14        8.46        9.75      1.19 o 
  -3   2  14       14.62       10.36      1.33 o 
  -2   2  14      517.57      521.76     14.50 o 
  -1   2  14      940.32      870.75     20.34 o 
   0   2  14       69.68       61.87      4.84 o 
   1   2  14      955.50      893.42     13.88 o 
   2   2  14      486.08      483.48     14.31 o 
   3   2  14       16.93       14.07      1.21 o 
   4   2  14       10.87       13.42      1.21 o 
   5   2  14        7.62        8.18      2.04 o 
  -5   3  14        4.38        3.79      0.98 o 
  -4   3  14       12.55       15.94      1.38 o 
  -3   3  14       51.30       54.12      2.49 o 
  -1   3  14      119.56      116.27      7.11 o 
   0   3  14        0.22        0.77      2.70 o 
   1   3  14      103.07      110.68      4.43 o 
   3   3  14       47.26       47.44      1.73 o 
   4   3  14       12.35       14.74      1.10 o 
   5   3  14        4.04        5.00      1.20 o 
  -5   4  14        2.13        2.43      0.86 o 
  -4   4  14        9.09       11.76      1.26 o 
  -3   4  14       91.53      120.54      8.88 o 
  -2   4  14      161.09      185.40     10.42 o 
   0   4  14       68.23       64.22      6.24 o 
   1   4  14      126.09      134.30      7.28 o 
   2   4  14      162.21      175.74      3.95 o 
   3   4  14       87.57      108.53      2.51 o 
   4   4  14       10.77       13.67      1.12 o 
   5   4  14        2.09        2.64      0.68 o 
  -5   5  14        2.95        1.15      1.36 o 
  -4   5  14       10.91       11.98      1.75 o 
  -3   5  14       15.34       17.22      2.38 o 
  -2   5  14       88.64       93.99      8.00 o 
  -1   5  14      158.10      167.50      9.35 o 
   0   5  14       11.30        6.54      8.24 o 
   1   5  14      146.74      168.15      5.66 o 
   2   5  14       94.59       99.60      3.98 o 
   3   5  14       16.09       22.04      1.68 o 
   4   5  14       11.79       17.48      3.80 o 
  -4   6  14        4.82        4.07      0.89 o 
  -3   6  14        1.94        2.55      1.29 o 
  -1   6  14        7.42       -0.47     21.16 o 
   0   6  14       77.25       64.07     47.99 o 
   1   6  14        5.40        9.41      6.97 o 
   2   6  14        8.24        7.35      1.70 o 
   3   6  14        2.51        4.32      1.22 o 
   4   6  14        4.61        2.99      1.34 o 
  -3   7  14        7.14        6.06      3.46 o 
  -1   7  14       41.28        4.18     19.31 o 
   0   7  14       13.70       20.84      5.03 o 
   1   7  14       48.17        5.60     69.45 o 
   2   7  14       19.70       22.76     12.40 o 
   3   7  14        7.27        3.53      1.52 o 
  -1   8  14        3.81        2.13      6.67 o 
   0   8  14        9.03        7.35      5.60 o 
   1   8  14        4.16        0.63     14.63 o 
   2   8  14        0.23        1.09      2.70 o 
   0   9  14       16.18       -0.79     13.23 o 
   1   0  15        0.84        1.15      1.83 o 
   2   0  15       66.73       66.05      4.89 o 
   3   0  15        0.93        2.04      1.00 o 
   4   0  15        7.71       10.95      1.83 o 
   5   0  15        0.17        0.70      1.51 o 
  -5   1  15       39.72       41.55      4.89 o 
  -4   1  15       32.67       37.97      2.13 o 
  -3   1  15       83.97       89.54      2.75 o 
  -2   1  15      174.90      164.51      7.99 o 
  -1   1  15      978.78      946.48     20.87 o 
   0   1  15      317.71      321.85      7.01 o 
   1   1  15      860.21      863.47     13.88 o 
   2   1  15      169.63      153.12      6.50 o 
   3   1  15       95.18       93.76      3.49 o 
   4   1  15       31.77       35.20      1.82 o 
   5   1  15       35.93       29.48      6.65 o 
  -5   2  15        2.53        2.13      0.98 o 
  -4   2  15       39.66       45.05      2.30 o 
  -3   2  15        0.72        1.01      1.15 o 
  -2   2  15       83.38       75.74      7.03 o 
  -1   2  15       49.05       42.54      3.70 o 
   0   2  15       58.53       57.80      4.37 o 
   1   2  15       49.66       47.70      2.51 o 
   2   2  15       72.75       70.41      6.63 o 
   3   2  15        0.73        1.75      0.80 o 
   4   2  15       41.65       47.56      2.15 o 
   5   2  15        2.54        1.08      2.16 o 
  -5   3  15       20.75       18.19      2.88 o 
  -4   3  15        0.93        0.01      0.94 o 
  -3   3  15       55.61       59.88      2.39 o 
  -2   3  15       26.81       29.37      2.68 o 
  -1   3  15      445.86      443.40     13.33 o 
   0   3  15      110.60      102.51      6.70 o 
   1   3  15      408.98      417.06     11.30 o 
   2   3  15       27.08       26.47      2.31 o 
   3   3  15       60.25       62.33      1.99 o 
   4   3  15        0.94       -0.17      0.78 o 
   5   3  15       23.62       12.76      3.64 o 
  -5   4  15        3.01        2.26      0.81 o 
  -4   4  15        6.03        7.05      1.16 o 
  -3   4  15        3.02        4.66      1.19 o 
  -2   4  15      330.26      346.95      6.48 o 
   1   4  15       29.58       37.12      2.68 o 
   2   4  15      329.09      340.41      5.58 o 
   3   4  15        3.13        4.63      0.98 o 
   4   4  15        7.93       10.87      1.15 o 
   5   4  15        3.52        0.16      1.75 o 
  -4   5  15        7.04        5.85      1.04 o 
  -3   5  15       34.82       42.69      5.12 o 
  -2   5  15       12.60       15.86      2.10 o 
  -1   5  15       59.13       78.55      6.55 o 
   0   5  15       36.16       33.67     24.70 o 
   1   5  15       71.55       96.81      4.43 o 
   2   5  15       11.65       14.53      1.76 o 
   3   5  15       33.71       42.98      2.21 o 
   4   5  15        7.45        9.66      2.50 o 
  -4   6  15       21.40        5.22      2.17 o 
  -3   6  15        5.61        9.00      1.52 o 
  -1   6  15       57.27        0.24     21.21 o 
   1   6  15       60.11       54.70     37.19 o 
   2   6  15       21.99       28.31      2.80 o 
   3   6  15        4.40        9.06      2.29 o 
   4   6  15       20.27        8.52      1.72 o 
  -3   7  15        3.74        1.42      2.99 o 
  -1   7  15       31.19        3.39     18.75 o 
   0   7  15       11.47       11.24      7.75 o 
   1   7  15       29.14        1.97     47.73 o 
   2   7  15        1.87        1.72      3.28 o 
   3   7  15        3.80        1.14      1.38 o 
  -1   8  15        5.65        2.54      6.11 o 
   0   8  15        0.44        0.14      3.29 o 
   1   8  15        5.26        0.31     13.30 o 
   2   8  15       13.18        3.51      2.63 o 
   0   0  16      125.84      106.02      6.04 o 
   1   0  16      106.17       94.46      6.22 o 
   2   0  16       63.84       57.97      5.49 o 
   3   0  16      169.99      167.01      3.66 o 
   4   0  16        4.44        3.10      1.15 o 
   5   0  16       44.22       48.83     11.30 o 
  -5   1  16        0.98        1.59      1.00 o 
  -4   1  16       14.37       21.01      1.62 o 
  -3   1  16       39.08       42.14      2.35 o 
  -2   1  16       25.05       20.61      3.47 o 
  -1   1  16       28.39       25.32      3.95 o 
   0   1  16      121.72      116.84      4.12 o 
   1   1  16       30.35       30.84      3.09 o 
   2   1  16       26.96       24.04      3.68 o 
   3   1  16       36.63       37.11      1.64 o 
   4   1  16       14.70       19.14      1.54 o 
   5   1  16        1.16        1.10      2.03 o 
  -5   2  16        1.12        0.50      0.92 o 
  -4   2  16       49.91       57.26      3.37 o 
  -3   2  16      361.18      369.37      5.88 o 
  -1   2  16      468.32      414.67     11.87 o 
   0   2  16      378.95      340.09     10.00 o 
   1   2  16      452.12      416.73      7.24 o 
   3   2  16      369.91      367.09      5.11 o 
   4   2  16       52.82       58.87      1.90 o 
   5   2  16        1.77        0.76      1.16 o 
  -5   3  16        2.61        2.13      0.86 o 
  -4   3  16       10.18       11.54      1.27 o 
  -3   3  16      250.40      264.76      4.98 o 
  -2   3  16      146.51      161.01      3.51 o 
  -1   3  16      248.34      221.92     21.26 o 
   0   3  16      141.03      117.45      7.58 o 
   1   3  16      233.01      222.48     10.17 o 
   2   3  16      133.75      152.11      3.49 o 
   3   3  16      259.25      271.01      4.39 o 
   4   3  16        8.91        9.76      1.05 o 
   5   3  16        2.95        1.66      1.11 o 
  -5   4  16        1.56        2.87      0.86 o 
  -4   4  16        5.79        8.07      1.15 o 
  -3   4  16       39.98       59.59      5.37 o 
  -2   4  16       21.86       24.27      2.27 o 
   0   4  16      100.46       -1.90     19.44 o 
   1   4  16      343.25      356.75      8.41 o 
   2   4  16       17.07       22.00      2.60 o 
   3   4  16       34.79       50.49      2.16 o 
   4   4  16        6.13        9.62      1.16 o 
   5   4  16        1.62        1.13      1.75 o 
  -4   5  16        9.81       12.36      2.41 o 
  -3   5  16       23.51       22.80      3.30 o 
  -2   5  16        7.22        6.66      1.82 o 
  -1   5  16       43.86       50.39     27.46 o 
   1   5  16       50.15       -1.50     14.66 o 
   2   5  16       10.91       13.03      1.72 o 
   3   5  16       19.75       22.86      2.84 o 
   4   5  16       11.86        9.86      2.12 o 
  -4   6  16        2.86        0.11      2.40 o 
  -3   6  16        1.24        1.08      3.40 o 
  -1   6  16       15.09        0.47     21.09 o 
   0   6  16       40.09       35.99     26.24 o 
   1   6  16       12.02        0.24     13.30 o 
   2   6  16       19.89       28.00      7.14 o 
   3   6  16        1.69        2.05      1.04 o 
   4   6  16        3.15        2.15      0.80 o 
  -3   7  16        7.26        3.07      2.91 o 
  -1   7  16        9.48        5.53      8.75 o 
   0   7  16       25.46       33.72     22.13 o 
   1   7  16        8.62        0.16     13.77 o 
   2   7  16        6.57        4.75      3.30 o 
   3   7  16        7.00        1.96      1.37 o 
  -1   8  16        2.42       -0.14      4.84 o 
   0   8  16        5.78        0.87     14.79 o 
   1   8  16        2.70        1.89     13.29 o 
   2   8  16        0.67       -0.71      2.39 o 
   1   0  17      110.64       97.68      5.73 o 
   2   0  17        0.42        0.08      4.48 o 
   3   0  17        0.67        1.71      1.11 o 
   4   0  17       11.40       13.55      1.33 o 
   5   0  17        1.49        1.90      1.06 o 
  -5   1  17       15.18       11.02      1.88 o 
  -4   1  17      179.50      203.39      6.89 o 
  -3   1  17      120.70      132.36      4.18 o 
  -1   1  17       48.56       38.02      4.73 o 
   0   1  17      146.88      116.51      3.80 o 
   1   1  17       56.57       48.92      2.87 o 
   3   1  17      118.03      126.35      3.08 o 
   4   1  17      196.10      211.67      4.39 o 
   5   1  17       14.30        8.15      1.63 o 
  -5   2  17       11.47        6.74      1.54 o 
  -4   2  17       62.06       77.13      5.20 o 
  -3   2  17       69.94       91.19      6.50 o 
  -2   2  17      253.29      232.93      7.41 o 
  -1   2  17       31.65       23.94      4.36 o 
   0   2  17       23.37       26.01      4.00 o 
   1   2  17       37.74       33.64      3.66 o 
   2   2  17      247.31      220.98      4.94 o 
   3   2  17       74.12       89.73      2.57 o 
   4   2  17       63.96       72.27      2.82 o 
   5   2  17       11.02        6.23      2.01 o 
  -5   3  17        0.76        1.27      0.77 o 
  -4   3  17       30.36       36.35      2.50 o 
  -3   3  17        8.32       13.52      1.46 o 
  -2   3  17       73.19       72.46      3.63 o 
   1   3  17      108.21      101.60      7.99 o 
   2   3  17       74.59       72.34      2.57 o 
   3   3  17       10.31       15.31      1.18 o 
   4   3  17       31.23       38.60      3.61 o 
   5   3  17        0.55        1.58      0.98 o 
  -5   4  17        5.61        1.72      1.83 o 
  -4   4  17       18.30       20.74      2.41 o 
  -3   4  17       44.99       50.12      2.98 o 
  -2   4  17      253.16      252.97      7.19 o 
  -1   4  17      348.28      357.16     16.55 o 
   0   4  17        0.03       -2.91     18.48 o 
   1   4  17      341.18      376.37      8.44 o 
   2   4  17      263.36      269.03      6.19 o 
   3   4  17       41.28       46.14      2.44 o 
   4   4  17       16.33       20.05      3.01 o 
   5   4  17        6.28        0.61      1.74 o 
  -4   5  17        4.23        4.42      1.08 o 
  -3   5  17        0.69        0.53      1.07 o 
  -2   5  17       90.74      104.09     10.19 o 
  -1   5  17       14.14       23.61      3.38 o 
   0   5  17       93.77        1.11     16.51 o 
   1   5  17       16.13       25.10     13.34 o 
   2   5  17       85.14       94.76      3.22 o 
   3   5  17        0.47        0.13      1.08 o 
   4   5  17        3.17        4.22      1.35 o 
  -4   6  17       16.38        1.18      7.56 o 
  -3   6  17        1.92        1.51      3.18 o 
  -1   6  17       57.21        3.23     22.32 o 
   0   6  17       87.21      102.32     27.45 o 
   1   6  17       56.02        1.89     14.11 o 
   2   6  17       15.44       25.41      7.99 o 
   3   6  17        2.10        4.05      1.04 o 
   4   6  17       16.99        2.33      1.20 o 
  -3   7  17        4.09        0.79      2.83 o 
  -1   7  17        2.25        0.41      7.45 o 
   0   7  17       26.87        0.16     16.54 o 
   1   7  17        2.31        1.13      1.42 o 
   2   7  17        3.57        3.63      3.22 o 
   3   7  17        4.01        0.83      2.54 o 
  -1   8  17       18.70       -1.26     18.19 o 
   0   8  17        1.12        0.78      0.94 o 
   1   8  17       19.15       -2.83     13.07 o 
   2   8  17        5.05        1.69      2.25 o 
   0   0  18      244.23      224.94      9.52 o 
   1   0  18      298.90      252.46      7.57 o 
   2   0  18      219.04      189.90      8.43 o 
   3   0  18      595.97      610.57      7.54 o 
   4   0  18      182.77      230.14      4.14 o 
   5   0  18        9.06        5.54      1.51 o 
  -5   1  18        0.63        0.87      0.91 o 
  -4   1  18        6.91        8.33      1.22 o 
  -3   1  18      147.70      144.83      3.75 o 
  -2   1  18       12.05       11.37      1.50 o 
  -1   1  18       77.54       72.44      5.24 o 
   0   1  18      102.39      101.97      4.38 o 
   1   1  18       81.46       78.17      3.92 o 
   2   1  18       11.56       11.60      1.45 o 
   3   1  18      143.42      142.30      2.98 o 
   4   1  18        7.56        8.79      1.30 o 
   5   1  18        0.52        0.57      0.95 o 
  -5   2  18       11.19        5.90      1.46 o 
  -4   2  18       22.04       24.64      2.17 o 
  -3   2  18       20.39       24.86      2.23 o 
  -2   2  18      711.32      720.80     10.38 o 
  -1   2  18      138.03      114.98     16.47 o 
   0   2  18      451.68      389.27     12.99 o 
   1   2  18      126.05      128.29      7.44 o 
   2   2  18      734.07      717.27      9.75 o 
   3   2  18       17.41       23.05      1.56 o 
   4   2  18       18.91       19.33      1.40 o 
   5   2  18       11.06        4.70      1.94 o 
  -5   3  18        7.48        1.87      1.30 o 
  -4   3  18       96.14      117.57      6.50 o 
  -3   3  18      171.54      187.85      3.83 o 
  -2   3  18        6.17        7.03      1.17 o 
  -1   3  18       61.65       56.95      4.58 o 
   0   3  18        0.38        0.79      2.75 o 
   1   3  18       54.83       50.76      2.87 o 
   2   3  18        7.88        9.37      1.50 o 
   3   3  18      184.47      194.13      3.59 o 
   4   3  18       96.57      116.45      2.88 o 
   5   3  18        6.83        1.73      1.75 o 
  -4   4  18       22.34       28.45      3.38 o 
  -3   4  18       28.63       33.16      2.03 o 
  -2   4  18       88.04       92.34      5.68 o 
  -1   4  18       28.39       28.19      3.70 o 
   0   4  18      192.82      210.90     11.23 o 
   1   4  18       23.61       27.04      1.95 o 
   2   4  18       88.81       84.83      3.12 o 
   3   4  18       31.19       34.69      2.05 o 
   4   4  18       19.79       29.71      5.10 o 
  -4   5  18        0.21        0.87      0.82 o 
  -3   5  18       51.15       56.32      3.96 o 
  -2   5  18       10.79       10.47      5.67 o 
  -1   5  18       68.84       79.06      6.15 o 
   0   5  18       71.52       96.16      6.01 o 
   1   5  18       78.99       90.77      5.60 o 
   2   5  18        9.11        7.96      1.53 o 
   3   5  18       44.48       54.55      8.33 o 
   4   5  18        0.20       -0.38      0.76 o 
  -3   6  18        1.94        2.90      3.11 o 
  -1   6  18       32.10        0.39     22.21 o 
   0   6  18       59.66       63.92     15.62 o 
   1   6  18       32.52       -2.52     13.47 o 
   2   6  18        1.48        0.84      1.53 o 
   3   6  18        2.07        2.81      1.01 o 
  -3   7  18        6.20        1.97      2.75 o 
  -1   7  18       42.12       -0.47     19.07 o 
   0   7  18       28.10        0.08     16.30 o 
   1   7  18       39.74       -0.55     13.00 o 
   2   7  18       10.26        6.49      3.07 o 
  -1   8  18        0.65       -0.39      1.18 o 
   0   8  18        0.09        0.25      0.86 o 
   1   8  18        0.66       -1.65     12.43 o 
   1   0  19        2.78        4.32      2.91 o 
   2   0  19       63.61       59.10      2.27 o 
   3   0  19       59.93       64.68      4.05 o 
   4   0  19        0.72        2.32      1.04 o 
   5   0  19        2.56        3.97      1.40 o 
  -5   1  19       12.15        7.75      1.56 o 
  -4   1  19       15.69       16.69      1.81 o 
  -3   1  19      454.58      508.71      7.75 o 
  -2   1  19       72.35       71.24      2.55 o 
  -1   1  19      260.43      228.76     11.38 o 
   0   1  19      141.26      122.09      7.08 o 
   1   1  19      247.66      233.66     14.41 o 
   2   1  19       86.98       81.60      3.12 o 
   3   1  19      484.32      519.56      7.04 o 
   4   1  19       17.84       18.42      1.40 o 
   5   1  19       10.09        5.37      1.95 o 
  -5   2  19        6.41        1.63      1.32 o 
  -4   2  19        2.08        3.40      1.11 o 
  -3   2  19       37.46       40.86      3.87 o 
  -2   2  19      356.93      364.96      5.77 o 
  -1   2  19        6.97        7.73      1.62 o 
   0   2  19      114.53      114.37      7.12 o 
   1   2  19        8.09        8.90      1.52 o 
   2   2  19      351.81      368.91      5.89 o 
   3   2  19       37.29       38.28      1.91 o 
   4   2  19        1.49        2.68      1.04 o 
   5   2  19        6.49        0.79      1.82 o 
  -5   3  19       12.21        3.07      2.06 o 
  -4   3  19       13.30       16.47      2.51 o 
  -3   3  19       70.57       82.71      4.64 o 
  -2   3  19       47.62       44.29      2.33 o 
  -1   3  19      206.29      210.85     11.04 o 
   0   3  19        2.68        3.22      3.15 o 
   1   3  19      219.44      226.93      7.39 o 
   2   3  19       52.39       52.65      2.61 o 
   3   3  19       64.88       72.47      2.53 o 
   4   3  19       12.12       16.82      2.49 o 
   5   3  19       12.27        1.51      1.82 o 
  -4   4  19       57.40       73.35      9.48 o 
  -3   4  19       53.00       61.08      2.49 o 
  -2   4  19       16.71       21.13      3.35 o 
  -1   4  19       18.26       15.98      2.91 o 
   0   4  19      165.44      186.41      7.45 o 
   1   4  19       22.17       18.87      1.89 o 
   2   4  19       22.50       27.43      1.99 o 
   3   4  19       52.94       60.55      2.68 o 
   4   4  19       54.42       75.88      2.94 o 
  -4   5  19        8.87        1.17      1.70 o 
  -3   5  19       19.15       19.15      4.10 o 
  -2   5  19       11.93        6.92      5.11 o 
  -1   5  19      159.62      183.89      9.90 o 
   0   5  19        0.88        0.84      1.80 o 
   1   5  19      166.48      191.71      9.19 o 
   2   5  19       11.28        8.51      1.51 o 
   3   5  19       16.43       19.54      4.49 o 
   4   5  19        8.53        2.56      1.26 o 
  -3   6  19        4.65        4.48      3.23 o 
  -2   6  19       36.84       32.07      5.91 o 
   0   6  19       96.51      143.30     37.20 o 
   1   6  19        4.00        5.47      2.60 o 
   2   6  19       35.87       21.99     12.25 o 
   3   6  19        4.32        5.85      1.71 o 
   0   7  19        1.21       -0.41      1.18 o 
   1   7  19       15.21       -0.55     12.99 o 
   2   7  19        2.68        0.24      2.61 o 
  -1   8  19        6.26        2.36      1.02 o 
   0   8  19       25.24       -0.63     14.34 o 
   1   8  19        5.47       -0.71     11.96 o 
   0   0  20       18.96       20.78      3.46 o 
   1   0  20     1120.26     1073.91     30.45 o 
   2   0  20     1291.22     1314.29     15.77 o 
   3   0  20        4.76        4.39      1.12 o 
   4   0  20        8.10       12.44      1.41 o 
   5   0  20        0.92        1.85      0.84 o 
  -5   1  20        5.06        2.48      1.37 o 
  -4   1  20       31.11       29.09      2.51 o 
  -3   1  20       34.47       40.94      2.30 o 
  -2   1  20       49.89       48.28      2.44 o 
  -1   1  20       91.36       83.08      6.24 o 
   0   1  20        3.94        3.15      3.30 o 
   1   1  20       93.11       76.55      5.21 o 
   2   1  20       48.35       45.53      2.05 o 
   3   1  20       34.12       40.42      2.06 o 
   4   1  20       29.76       30.10      2.48 o 
   5   1  20        4.98        0.89      1.69 o 
  -5   2  20       14.15        4.38      2.05 o 
  -4   2  20       79.71      100.14      7.47 o 
  -3   2  20       57.86       70.43      5.98 o 
  -2   2  20       16.99       18.04      1.52 o 
  -1   2  20      105.76      101.53      4.48 o 
   0   2  20      109.48      113.38      6.56 o 
   1   2  20      135.68      127.46      4.10 o 
   2   2  20       19.75       20.09      1.74 o 
   3   2  20       48.69       58.14      2.18 o 
   4   2  20       77.23       95.73      6.85 o 
   5   2  20       12.55        1.92      1.89 o 
  -4   3  20        5.85        4.40      1.06 o 
  -3   3  20       21.25       23.63      1.76 o 
  -2   3  20        5.19        2.55      1.00 o 
  -1   3  20       19.72       23.49      2.68 o 
   0   3  20       26.33       25.67      3.34 o 
   1   3  20       19.13       20.32      1.74 o 
   2   3  20        6.92        5.86      1.42 o 
   3   3  20       20.59       22.06      1.68 o 
   4   3  20        7.08        6.81      1.32 o 
  -4   4  20        3.18        2.62      0.94 o 
  -3   4  20        9.76       10.43      1.41 o 
  -2   4  20       25.79       25.50      3.23 o 
  -1   4  20       25.70       26.06      3.54 o 
   0   4  20      154.59      153.18      8.28 o 
   1   4  20       33.74       38.28      3.78 o 
   2   4  20       27.79       26.34      2.10 o 
   3   4  20       10.08       12.85      1.38 o 
   4   4  20        3.60        5.58      1.87 o 
  -4   5  20       14.81        1.30      2.09 o 
  -3   5  20       20.85       16.50      8.46 o 
  -2   5  20       23.16       26.53      5.91 o 
  -1   5  20       35.44       46.01      4.73 o 
   0   5  20        4.99        8.74      2.18 o 
   1   5  20       34.82       42.98     22.77 o 
   2   5  20       25.34       25.79      6.73 o 
   3   5  20       21.33       11.57      2.80 o 
   4   5  20       12.78        2.34      1.23 o 
  -3   6  20        4.65        4.09      2.99 o 
  -2   6  20       28.31       20.32      5.28 o 
  -1   6  20       25.64       37.01      4.33 o 
   0   6  20        0.67       -0.70      1.26 o 
   1   6  20       24.87       31.73     16.02 o 
   2   6  20       27.46       16.49      8.86 o 
   3   6  20        4.92        1.10      1.29 o 
  -2   7  20       11.97        2.36      4.01 o 
  -1   7  20        8.88        7.55      1.81 o 
   0   7  20        1.97        2.84      2.12 o 
   1   7  20        8.48       -1.57     12.98 o 
   2   7  20       10.71        3.76      2.60 o 
   1   0  21       80.82       68.93      3.56 o 
   2   0  21       37.36       37.19      2.49 o 
   3   0  21        3.47        3.71      1.15 o 
   4   0  21       15.17       22.64      1.84 o 
   5   0  21        0.50        0.97      0.89 o 
  -5   1  21        3.03        1.10      1.31 o 
  -4   1  21       19.07       26.22      2.53 o 
  -3   1  21      155.60      166.46      4.18 o 
  -2   1  21       82.36       86.11      2.80 o 
  -1   1  21      257.87      237.27      6.29 o 
   0   1  21      125.97      131.98      8.47 o 
   1   1  21      227.87      215.03      6.58 o 
   2   1  21       60.94       66.60      3.39 o 
   3   1  21      169.92      183.37      3.56 o 
   4   1  21       14.70       20.75      2.17 o 
   5   1  21        2.61        2.61      1.73 o 
  -4   2  21        0.13        0.00      0.97 o 
  -3   2  21       44.05       47.42      2.37 o 
  -2   2  21       18.47       17.30      1.29 o 
  -1   2  21      136.70      137.96      6.45 o 
   0   2  21      300.77      285.69     17.31 o 
   1   2  21      142.45      145.86      5.41 o 
   2   2  21       16.32       15.80      1.77 o 
   3   2  21       40.55       41.30      2.22 o 
   4   2  21        0.04       -0.20      0.92 o 
  -4   3  21       12.79       16.22      2.43 o 
  -3   3  21       15.49       15.90      1.58 o 
  -2   3  21      144.12      170.22      5.30 o 
  -1   3  21        3.64        3.67      1.69 o 
   0   3  21      100.35       93.22      5.15 o 
   1   3  21        4.23        2.78      1.34 o 
   2   3  21      161.89      183.66      4.19 o 
   3   3  21       12.78       13.89      1.41 o 
   4   3  21       10.65       10.13      2.54 o 
  -4   4  21        1.26        0.84      0.86 o 
  -3   4  21        0.92        0.93      1.02 o 
  -2   4  21       10.56       16.37      5.74 o 
  -1   4  21        9.89       12.08      2.19 o 
   0   4  21      133.59      147.09      6.71 o 
   1   4  21       11.01       14.95      2.52 o 
   2   4  21        9.22       12.61      1.64 o 
   3   4  21        0.88        1.35      1.11 o 
   4   4  21        0.83        1.60      0.87 o 
  -3   5  21       10.97       10.10      5.71 o 
  -2   5  21       22.27       28.11      5.20 o 
  -1   5  21        2.29        2.01      1.49 o 
   0   5  21        2.53        3.43      1.37 o 
   1   5  21        3.51        3.54      1.49 o 
   2   5  21       24.29       32.53      8.70 o 
   3   5  21       10.54        6.15      1.52 o 
  -3   6  21       14.02        4.17      2.76 o 
  -2   6  21        6.73        2.60      4.48 o 
  -1   6  21        3.11        2.75      1.89 o 
   0   6  21        3.92        2.45      1.15 o 
   1   6  21        3.81        3.18      2.16 o 
   2   6  21        7.54        2.74      3.03 o 
   3   6  21       13.97        2.46      2.51 o 
  -1   7  21        8.01        3.38      1.34 o 
   0   7  21       10.39       -1.18     15.74 o 
   1   7  21        7.47       -0.08     13.06 o 
   2   7  21        2.33        0.11      2.16 o 
   0   0  22      253.58      252.31      9.67 o 
   1   0  22      104.04      108.63      4.39 o 
   2   0  22      288.81      293.00      5.31 o 
   3   0  22        4.47        3.28      1.18 o 
   4   0  22        1.49        0.73      1.04 o 
  -4   1  22        2.43        4.05      1.11 o 
  -3   1  22        9.59       11.69      1.41 o 
  -2   1  22       36.52       36.54      1.89 o 
  -1   1  22       40.75       36.24      3.59 o 
   0   1  22       40.06       32.85      3.63 o 
   1   1  22       45.01       46.04      3.04 o 
   2   1  22       37.82       38.50      2.33 o 
   3   1  22        9.40       11.51      1.39 o 
   4   1  22        2.44        4.31      1.13 o 
  -4   2  22       18.78       14.69      2.05 o 
  -3   2  22       19.78       20.84      1.67 o 
  -2   2  22       25.96       26.03      1.63 o 
  -1   2  22      190.12      196.55      7.15 o 
   0   2  22      511.43      508.60     13.08 o 
   1   2  22      193.76      195.69     11.51 o 
   2   2  22       16.42       16.25      1.81 o 
   3   2  22       21.26       22.86      1.71 o 
   4   2  22       18.60       17.55      4.30 o 
  -4   3  22       11.15       10.27      2.22 o 
  -3   3  22        3.29        3.75      1.17 o 
  -2   3  22        6.80        9.84      1.85 o 
  -1   3  22      205.90      229.34     14.77 o 
   0   3  22       27.94       28.75      2.97 o 
   1   3  22      186.49      230.76     11.03 o 
   2   3  22        6.94       10.52      1.63 o 
   3   3  22        3.18        4.17      1.24 o 
   4   3  22       10.76        7.13      1.50 o 
  -4   4  22        2.84        2.48      0.86 o 
  -3   4  22        2.10        2.59      1.10 o 
  -2   4  22       24.37       32.76      5.51 o 
  -1   4  22        3.15        6.21      1.83 o 
   0   4  22        9.12       11.99      1.86 o 
   1   4  22        3.64        5.96      1.72 o 
   2   4  22       25.14       28.42      2.15 o 
   3   4  22        1.73        2.22      1.04 o 
   4   4  22        3.42        2.89      0.89 o 
  -3   5  22        8.79        3.79      2.95 o 
  -2   5  22        3.65        3.23      4.41 o 
  -1   5  22       21.09       29.18      2.63 o 
   0   5  22        2.93        2.04      1.36 o 
   1   5  22       27.29       35.77     19.25 o 
   2   5  22        3.75        1.54      3.27 o 
   3   5  22        8.75        5.70      1.76 o 
  -2   6  22       12.41        7.56      4.25 o 
  -1   6  22        8.82        4.80      1.81 o 
   0   6  22        1.02        3.77      1.11 o 
   1   6  22        9.45        2.52     12.98 o 
   2   6  22       11.97        5.20      4.05 o 
  -1   7  22        1.02        1.34      1.18 o 
   0   7  22        2.09        1.99      0.86 o 
   1   7  22        2.10        0.79      3.56 o 
   1   0  23        5.83        5.13      1.42 o 
   2   0  23        0.10        0.14      1.23 o 
   3   0  23       22.48       27.57      1.89 o 
   4   0  23        7.94        7.38      1.18 o 
  -4   1  23        8.69       10.36      1.96 o 
  -3   1  23       12.03       11.61      1.41 o 
  -2   1  23      209.59      224.79      4.32 o 
  -1   1  23       62.90       61.40      4.77 o 
   0   1  23       20.82       21.07      2.34 o 
   1   1  23       76.16       71.33      3.78 o 
   2   1  23      187.74      207.73      4.95 o 
   3   1  23        8.62       10.96      1.45 o 
   4   1  23        8.55       12.75      2.95 o 
  -4   2  23       13.48        7.97      1.78 o 
  -3   2  23        7.89        9.67      1.39 o 
  -2   2  23       43.52       43.68      2.33 o 
  -1   2  23       52.62       67.12      6.94 o 
   0   2  23      106.39      106.38      4.44 o 
   1   2  23       52.64       67.09      5.36 o 
   2   2  23       41.65       41.36      2.53 o 
   3   2  23        8.70       10.73      1.37 o 
   4   2  23       14.65       12.37      1.89 o 
  -4   3  23        7.71        2.51      1.63 o 
  -3   3  23       10.66       11.60      1.38 o 
  -2   3  23       31.31       36.16      3.05 o 
  -1   3  23       68.13       80.29      4.66 o 
   0   3  23      156.63      148.39      5.35 o 
   1   3  23       55.59       71.67      5.44 o 
   2   3  23       29.74       35.98      2.45 o 
   3   3  23       11.50       16.68      2.79 o 
   4   3  23        9.27        4.32      1.38 o 
  -3   4  23        2.68        1.92      1.09 o 
  -2   4  23        5.70        6.69      4.64 o 
  -1   4  23       15.85       21.82      2.55 o 
   0   4  23      224.70      256.26      7.41 o 
   1   4  23       14.09       18.99     11.14 o 
   2   4  23        7.37       13.08      2.24 o 
   3   4  23        2.29        2.60      1.04 o 
  -3   5  23        8.25        2.18      2.52 o 
  -2   5  23        9.16        7.08      4.33 o 
  -1   5  23       18.02       20.94      3.23 o 
   0   5  23        0.95        0.28      1.07 o 
   1   5  23       22.24       24.63     13.90 o 
   2   5  23       10.70        6.32      5.67 o 
   3   5  23        8.35        1.40      1.84 o 
  -2   6  23       15.63        5.59      3.94 o 
  -1   6  23        5.28        4.09      1.57 o 
   0   6  23       13.70       -1.42     17.79 o 
   1   6  23        5.51        0.47     89.61 o 
   2   6  23       14.48        4.78      3.62 o 
  -1   7  23        2.55        2.20      1.02 o 
   0   0  24       14.61       11.49      2.99 o 
   1   0  24       66.79       72.38      4.88 o 
   2   0  24       21.67       25.03      2.07 o 
   3   0  24       56.06       54.16      2.58 o 
   4   0  24       15.08       10.91      1.78 o 
  -4   1  24        1.97        1.64      1.00 o 
  -3   1  24        1.81        1.08      1.07 o 
  -2   1  24        3.59        2.60      1.47 o 
  -1   1  24       28.14       26.92      3.10 o 
   0   1  24        1.30        1.36      1.38 o 
   1   1  24       28.43       25.83      3.31 o 
   2   1  24        4.37        4.21      1.47 o 
   3   1  24        1.65        1.28      1.19 o 
   4   1  24        2.15        3.52      1.00 o 
  -4   2  24        3.42        3.42      0.95 o 
  -3   2  24       50.30       56.87      5.12 o 
  -2   2  24        3.42        4.08      1.69 o 
  -1   2  24      253.72      299.26     19.93 o 
   0   2  24        2.05        2.83      1.44 o 
   1   2  24      250.59      302.31     13.60 o 
   2   2  24        3.74        7.19      1.55 o 
   3   2  24       52.34       61.02      5.73 o 
   4   2  24        3.33        1.36      1.58 o 
  -4   3  24        1.82        1.63      0.81 o 
  -3   3  24        5.02        6.84      1.36 o 
  -2   3  24       18.29       22.75      5.04 o 
  -1   3  24       99.96      113.37      5.88 o 
   0   3  24       42.01       37.33      2.85 o 
   1   3  24       99.99      127.29      6.95 o 
   2   3  24       14.52       16.09      2.28 o 
   3   3  24        5.50        4.85      1.13 o 
   4   3  24        2.25        1.66      1.11 o 
  -3   4  24        7.59        2.96      2.59 o 
  -2   4  24        4.08        2.12      4.33 o 
  -1   4  24       95.77      127.36      7.03 o 
   0   4  24       28.84       35.32      2.95 o 
   1   4  24       86.21      125.88      6.55 o 
   2   4  24        4.56        3.64      1.66 o 
   3   4  24        7.15        4.18      1.02 o 
  -3   5  24        5.96        0.87      2.28 o 
  -2   5  24       17.31       10.86      3.94 o 
   0   5  24        8.96       10.11      1.44 o 
   1   5  24       36.61        0.24     13.79 o 
   2   5  24       16.40        8.14      5.20 o 
   3   5  24        5.51        0.87      9.76 o 
  -1   6  24        1.28       -0.08      1.18 o 
   1   6  24        1.99        0.76      3.64 o 
   2   6  24        2.45       -0.41      2.12 o 
   1   0  25       10.75        8.50      2.05 o 
   2   0  25        1.35        0.95      1.55 o 
   3   0  25        0.24       -1.03      1.09 o 
   4   0  25        1.59        3.54      2.76 o 
  -4   1  25       22.01        8.20      1.78 o 
  -3   1  25       47.68       50.40      5.44 o 
  -2   1  25       18.21       18.90      2.25 o 
  -1   1  25       56.42       55.08      4.40 o 
   0   1  25      101.42      104.81      5.39 o 
   1   1  25       46.95       51.55      4.81 o 
   2   1  25       18.53       19.55      1.89 o 
   3   1  25       51.44       54.52      5.12 o 
   4   1  25       24.70       10.22      2.95 o 
  -4   2  25        1.08        0.89      0.81 o 
  -3   2  25        4.28        3.36      1.13 o 
  -2   2  25        7.71        7.08      1.81 o 
  -1   2  25        4.08        4.22      1.70 o 
   0   2  25       32.69       33.21      2.73 o 
   1   2  25        5.15        5.35      1.81 o 
   2   2  25        9.00        8.23      1.81 o 
   3   2  25        4.51        2.94      1.15 o 
   4   2  25        1.36        1.26      0.88 o 
  -3   3  25        9.68        6.54      1.54 o 
  -2   3  25       20.75       25.82      5.98 o 
  -1   3  25       52.15       70.40      5.12 o 
   0   3  25        0.42       -0.20      1.26 o 
   1   3  25       48.42       65.35      4.73 o 
   2   3  25       18.78       23.25      2.30 o 
   3   3  25        9.33        7.05      1.91 o 
  -3   4  25        4.14        0.19      2.22 o 
  -2   4  25        1.15        1.81      3.93 o 
  -1   4  25       35.88       47.73      2.98 o 
   0   4  25      180.53      230.70      7.87 o 
   1   4  25       32.96       44.61     22.25 o 
   2   4  25        1.55        0.57      2.99 o 
   3   4  25        4.31        1.73      0.95 o 
  -2   5  25       10.15        4.72      3.62 o 
   0   5  25       22.17       29.04      2.15 o 
   1   5  25       33.80       -0.16     13.63 o 
   2   5  25        8.85        2.67      2.68 o 
   0   6  25        0.41        0.63      0.79 o 
   1   6  25       16.36        3.24      3.43 o 
   0   0  26        2.67       -0.39      1.89 o 
   1   0  26        6.79        9.60      2.20 o 
   2   0  26      212.20      228.07      8.66 o 
   3   0  26        3.39        3.05      1.09 o 
   4   0  26        0.18       -0.44      0.85 o 
  -4   1  26        0.82        0.31      0.80 o 
  -3   1  26        2.84        2.51      1.09 o 
  -2   1  26        1.97        1.73      1.66 o 
  -1   1  26       16.34       14.81      2.30 o 
   0   1  26       18.71       16.79      2.44 o 
   1   1  26       15.81       13.38      2.44 o 
   2   1  26        2.18        2.20      1.69 o 
   3   1  26        2.49        1.62      1.11 o 
   4   1  26        0.85        1.44      0.82 o 
  -3   2  26        3.50        4.94      1.12 o 
  -2   2  26       25.89       32.05      4.72 o 
  -1   2  26       24.27       32.38      6.61 o 
   0   2  26      141.15      159.39      6.49 o 
   1   2  26       25.53       31.73      3.62 o 
   2   2  26       24.94       25.81      2.34 o 
   3   2  26        3.71        4.85      1.12 o 
  -3   3  26        9.66        3.86      2.52 o 
  -2   3  26        1.43        0.63      4.25 o 
  -1   3  26        3.85        4.38      2.52 o 
   0   3  26        8.44        6.12      1.55 o 
   1   3  26        6.06        5.11      1.49 o 
   2   3  26        1.32        0.16      3.30 o 
   3   3  26       11.14        4.52      1.51 o 
  -3   4  26        3.60        0.79      2.20 o 
  -2   4  26       12.48        7.08      4.01 o 
  -1   4  26        4.86        8.59      2.20 o 
   0   4  26      106.85      145.70      5.50 o 
   1   4  26        4.94       -0.79     15.73 o 
   2   4  26       12.35        5.23      3.27 o 
   3   4  26        3.46       -0.16     10.46 o 
  -2   5  26        4.12        0.94      3.23 o 
   0   5  26        0.63        0.67      0.77 o 
   1   5  26       12.99        1.95      3.72 o 
   2   5  26        4.22        1.34      2.38 o 
  -1   6  26        1.75        1.02      0.94 o 
   1   0  27        2.65        3.54      1.65 o 
   2   0  27       26.16       27.88      5.83 o 
   3   0  27        0.69        1.62      1.03 o 
  -3   1  27        6.87        6.17      1.91 o 
  -2   1  27       29.88       39.07      6.46 o 
  -1   1  27       22.93       26.22      3.07 o 
   0   1  27       66.11       71.53      4.15 o 
   1   1  27       30.17       31.74      3.62 o 
   2   1  27       34.09       41.28      5.51 o 
   3   1  27        5.66        3.60      1.09 o 
  -3   2  27        1.03        0.27      1.81 o 
  -2   2  27       24.67       33.23      4.88 o 
  -1   2  27        3.60        4.64      1.57 o 
   0   2  27        1.98        2.28      1.45 o 
   1   2  27        4.99        4.48      1.49 o 
   2   2  27       23.15       28.19      4.72 o 
   3   2  27        1.06        0.62      0.98 o 
  -3   3  27        4.40        0.39      2.05 o 
  -2   3  27        9.59        9.84      4.56 o 
  -1   3  27        5.86        7.23      1.30 o 
   0   3  27        4.06        7.89      1.52 o 
   1   3  27        4.28        6.29      1.26 o 
   2   3  27       10.67        9.76      3.78 o 
   3   3  27        5.82        1.79      1.94 o 
  -2   4  27        2.89       -0.39      3.30 o 
  -1   4  27        8.84        7.32      1.89 o 
   0   4  27        0.30       -0.12      0.86 o 
   2   4  27        3.81        1.62      2.69 o 
  -1   5  27        2.83        3.07      1.26 o 
   0   5  27       11.19       21.17      2.44 o 
   1   5  27        2.29        2.18      1.31 o 
   0   0  28        5.51        7.87      2.36 o 
   1   0  28      120.14      184.31      8.70 o 
   2   0  28        9.86        8.34      4.41 o 
   3   0  28       18.21        5.02      1.57 o 
  -3   1  28        6.43        0.84      1.80 o 
  -2   1  28        0.03        1.34      3.70 o 
  -1   1  28       22.01       24.78      2.33 o 
   0   1  28        0.90        1.49      1.28 o 
   1   1  28       22.26       27.32      2.99 o 
   2   1  28        0.03        1.42      3.62 o 
   3   1  28        6.27        3.94      1.31 o 
  -3   2  28       15.90        0.71      2.05 o 
  -2   2  28        1.92        0.47      3.62 o 
  -1   2  28       25.96       35.93      2.52 o 
   0   2  28       42.53       47.81      3.15 o 
   1   2  28       25.80       36.78      2.76 o 
   2   2  28        1.97        0.08      3.15 o 
   3   2  28       14.37        1.73      2.76 o 
  -2   3  28        1.97        0.47      3.46 o 
  -1   3  28        6.89        9.22      2.36 o 
   0   3  28       11.82       18.59      1.83 o 
   2   3  28        2.21        1.25      2.85 o 
  -2   4  28       18.99        2.20      3.07 o 
  -1   4  28       15.02       15.43      2.20 o 
   0   4  28        5.19        6.81      1.14 o 
   1   4  28       16.21       22.32     10.63 o 
   2   4  28       19.68        4.83      2.54 o 
  -1   5  28        7.36        3.78      1.10 o 
   1   5  28        7.37       10.39      1.81 o 
   1   0  29        0.14        0.47      1.02 o 
   2   0  29        4.77        3.38      3.38 o 
  -2   1  29        4.27        2.60      3.46 o 
  -1   1  29       92.97      122.97      4.61 o 
   0   1  29        0.08        1.22      1.03 o 
   1   1  29       92.69      126.45      4.53 o 
   2   1  29        2.81        0.71      3.23 o 
  -2   2  29       22.60       10.39      3.94 o 
  -1   2  29        6.51        8.35      1.11 o 
   0   2  29        7.15       13.15      1.58 o 
   1   2  29        6.61        4.64      2.28 o 
   2   2  29       22.57       10.63      3.31 o 
  -2   3  29        3.23        0.31      2.99 o 
  -1   3  29       30.17       40.49      3.62 o 
   0   3  29        3.65        5.27      1.18 o 
   1   3  29       29.71       43.64      3.94 o 
   2   3  29        4.15       -0.17      2.55 o 
  -1   4  29        4.03        5.11      1.42 o 
   0   4  29       20.65       25.91      2.44 o 
   1   4  29        3.54        8.69      3.34 o 
   0   0  30       78.60       97.99      5.76 o 
   1   0  30       31.52       42.62      4.10 o 
  -2   1  30        1.64        0.24      3.22 o 
  -1   1  30        0.78        1.18      1.65 o 
   0   1  30        0.65        0.43      0.89 o 
   1   1  30        0.80        1.57      1.81 o 
   2   1  30        1.47        1.34      3.07 o 
  -2   2  30       47.76       10.33      3.47 o 
  -1   2  30        7.52        5.59      1.73 o 
   0   2  30      116.33      182.28      6.01 o 
   1   2  30        7.35        8.65      2.05 o 
   2   2  30       46.30       14.35      3.23 o 
  -1   3  30        5.39        3.46      1.34 o 
   0   3  30       15.20       17.87      2.13 o 
   1   3  30        5.41        4.63      1.57 o 
   2   3  30        9.25        1.50      2.36 o 
   0   4  30       17.35       30.39      2.20 o 
   1   4  30        8.90        8.74      1.42 o 
   1   0  31        1.28        3.70      1.73 o 
   2   0  31        2.92        0.24      2.91 o 
  -2   1  31       32.73        4.57      2.99 o 
  -1   1  31        6.77        7.95      1.97 o 
   0   1  31       51.48       78.61      3.55 o 
   1   1  31        7.39       11.02      2.12 o 
   2   1  31       33.20        5.52      2.76 o 
  -1   2  31       12.14       10.47      1.89 o 
   0   2  31        0.49        0.35      0.67 o 
   1   2  31       11.75       10.19      5.23 o 
  -1   3  31        8.64        7.40      1.50 o 
   0   3  31       31.85       39.09      2.52 o 
   1   3  31        8.24        8.81      1.65 o 
   0   0  32        5.44        6.77      1.34 o 
   1   0  32       67.92       96.59      5.29 o 
  -1   1  32        2.04        3.93      1.34 o 
   0   1  32        2.64        3.50      0.75 o 
   1   1  32        2.14        3.30      1.34 o 
  -1   2  32       27.50       33.41      2.60 o 
   0   2  32        4.57        4.56      1.02 o 
   1   2  32       27.47       42.31      2.92 o 
                                                 
